# Supplementary material for: Sleep apnea phenotyping and relationship to disease in a large clinical biobank
Source: JAMIA Open. 2022 Jan 11;5(1):ooab117. doi: 10.1093/jamiaopen/ooab117 (PMC8826997; doi:10.1093/jamiaopen/ooab117)
Supplement: ooab117_Supplementary_Data [file ooab117_Supplementary_Data.zip]

Archive with 10 entries (10 files):
- Cade-EHR-sleep-apnea-algorithm-table-s1.doc
- Cade-EHR-sleep-apnea-algorithm-table-s2.doc
- Cade-EHR-sleep-apnea-algorithm-table-s3.xls
- Cade-EHR-sleep-apnea-algorithm-table-s4.doc
- Cade-EHR-sleep-apnea-algorithm-table-s5.xls
- Cade-EHR-sleep-apnea-algorithm-table-s6.xls
- Cade-EHR-sleep-apnea-algorithm-table-s7.doc
- Cade-EHR-sleep-apnea-algorithm-table-s8.doc
- Cade-EHR-sleep-apnea-algorithm-supplemental-figures-20211006.pdf
- Cade-EHR-sleep-apnea-algorithm-supplemental-methods.pdf
