# Supplementary material for: Sleep apnea phenotyping and relationship to disease in a large clinical biobank
Source: JAMIA Open. 2022 Jan 11;5(1):ooab117. doi: 10.1093/jamiaopen/ooab117 (PMC8826997; doi:10.1093/jamiaopen/ooab117)
Supplement: ooab117_Supplementary_Data [file ooab117_Supplementary_Data.zip › Cade-EHR-sleep-apnea-algorithm-table-s3.xls]

## Sheet: Table S3
Table S3. Full PheCAP, MAP, and PheCode-only model performance results.
Three main classes of models were used: NLP (using PheCAP), MAP, and simple PheCode-based measures.
PheCodes were based on case/control cutoffs on 1 – 5 total codes. Individuals were coded as controls if they had fewer than the specified codes.
“NLP Model” indicates the amount of information supplied to PheCAP. Models are numbered in order of complexity. While CUIs were selected by SAFE, demographic terms (age, sex, and BMI) were forced into PheCAP’s post-safe LASSO selection of relevant variables.
“NLP Surrogate Model” indicates which surrogates were tested within SAFE.
The lead PheCAP model (Row 27) was also tested using additional “Joint CPAP CUI/Procedure Term” and “AHI Adjustment information” (Rows 28-30).
“Joint CPAP CUI/Procedure Term” indicates whether this term was included as a possible SAFE term for selection. Other individual CPAP CUIs were available for possible selection in SAFE irrespective of including the joint term.
“AHI Adjustment” indicates whether a participant was set to a case given an AHI >15 in the clinical note or extracted report.
If the AHI was visually confirmed to be associated with a CPAP device, the participant was set to case status (irrespective of AHI value). AUC was calculated for AHI-adjusted models by setting the probability of a given individual with AHI >15 to 1.0.
Remaining columns are grouped by class: Training and Validation indicate the separate splits of Sleep Apnea PheCode 1+ participants tested within PheCAP. For MAP and PheCAP classes, values are presented for comparison only in equivalent individuals (training and validation weren’t used for these classes).
Class	NLP Model	NLP SA Terms Surrogate Model	Joint CPAP CUI/Procedure Term	AHI Adjustment	Training and Validation ≥1 PheCode True Positives	Training and Validation ≥1 PheCode False Negatives	Training and Validation ≥1 PheCode False Positives	Training and Validation ≥1 PheCode True Negatives	Training and Validation ≥1 PheCode Missing	Training and Validation ≥1 PheCode AUC	Training and Validation ≥1 PheCode Accuracy	Training and Validation ≥1 PheCode Precision	Training and Validation ≥1 PheCode Negative Predictive Value	Training and Validation ≥1 PheCode Recall	Training and Validation ≥1 PheCode Specificity	Training and Validation ≥1 PheCode F1	Training True Positives	Training False Negatives	Training False Positives	Training True Negatives	Training Missing	Training AUC	Training Accuracy	Training Precision	Training Negative Predictive Value	Training Recall	Training Specificity	Training F1	Validation True Positives	Validation False Negatives	Validation False Positives	Validation True Negatives	Validation Missing	Validation AUC	Validation Accuracy	Validation Precision	Validation Negative Predictive Value	Validation Recall	Validation Specificity	Validation F1
PheCAP	1. SA terms	Sicd	NA	NA	78	134	5	83	0	0.777953	0.536667	0.939759	0.382488	0.367925	0.943182	0.528814	48	76	3	53	0	0.79	0.561111	0.941176	0.410853	0.387097	0.946429	0.548571	30	58	2	30	0	0.756	0.5	0.9375	0.340909	0.340909	0.9375	0.5
PheCAP	1. SA terms	Sicd + Snlp	NA	NA	72	140	5	83	0	0.816252	0.516667	0.935065	0.372197	0.339623	0.943182	0.49827	46	78	3	53	0	0.836	0.55	0.938776	0.40458	0.370968	0.946429	0.531792	26	62	2	30	0	0.779	0.466667	0.928571	0.326087	0.295455	0.9375	0.448276
PheCAP	1. SA terms	Sicd + Snlp + Sicdnlp	NA	NA	83	129	5	83	0	0.817646	0.553333	0.943182	0.391509	0.391509	0.943182	0.553333	51	73	3	53	0	0.837	0.577778	0.944444	0.420635	0.41129	0.946429	0.573034	32	56	2	30	0	0.781	0.516667	0.941176	0.348837	0.363636	0.9375	0.52459
PheCAP	1. SA terms	Sicdnlp	NA	NA	63	149	6	82	0	0.800118	0.483333	0.913043	0.354978	0.29717	0.931818	0.448399	41	83	4	52	0	0.822	0.516667	0.911111	0.385185	0.330645	0.928571	0.485207	22	66	2	30	0	0.754	0.433333	0.916667	0.3125	0.25	0.9375	0.392857
PheCAP	1. SA terms	Snlp	NA	NA	63	149	6	82	0	0.797867	0.483333	0.913043	0.354978	0.29717	0.931818	0.448399	41	83	4	52	0	0.82	0.516667	0.911111	0.385185	0.330645	0.928571	0.485207	22	66	2	30	0	0.753	0.433333	0.916667	0.3125	0.25	0.9375	0.392857
PheCAP	2. Surrogates and demographics	Sicd	NA	NA	80	132	4	84	0	0.784627	0.546667	0.952381	0.388889	0.377358	0.954545	0.540541	49	75	2	54	0	0.797	0.572222	0.960784	0.418605	0.395161	0.964286	0.56	31	57	2	30	0	0.763	0.508333	0.939394	0.344828	0.352273	0.9375	0.512397
PheCAP	2. Surrogates and demographics	Sicd + Snlp	NA	NA	72	140	5	83	0	0.816252	0.516667	0.935065	0.372197	0.339623	0.943182	0.49827	46	78	3	53	0	0.836	0.55	0.938776	0.40458	0.370968	0.946429	0.531792	26	62	2	30	0	0.779	0.466667	0.928571	0.326087	0.295455	0.9375	0.448276
PheCAP	2. Surrogates and demographics	Sicd + Snlp + Sicdnlp	NA	NA	80	132	5	83	0	0.817485	0.543333	0.941176	0.386047	0.377358	0.943182	0.538721	49	75	3	53	0	0.837	0.566667	0.942308	0.414062	0.395161	0.946429	0.556818	31	57	2	30	0	0.78	0.508333	0.939394	0.344828	0.352273	0.9375	0.512397
PheCAP	2. Surrogates and demographics	Sicdnlp	NA	NA	57	155	4	84	0	0.813304	0.47	0.934426	0.351464	0.268868	0.954545	0.417582	36	88	2	54	0	0.836	0.5	0.947368	0.380282	0.290323	0.964286	0.444444	21	67	2	30	0	0.766	0.425	0.913043	0.309278	0.238636	0.9375	0.378378
PheCAP	2. Surrogates and demographics	Snlp	NA	NA	56	156	4	84	0	0.807515	0.466667	0.933333	0.35	0.264151	0.954545	0.411765	36	88	2	54	0	0.833	0.5	0.947368	0.380282	0.290323	0.964286	0.444444	20	68	2	30	0	0.756	0.416667	0.909091	0.306122	0.227273	0.9375	0.363636
PheCAP	3. Surrogates and CUIs	Sicd	NA	NA	92	120	3	85	0	0.867255	0.59	0.968421	0.414634	0.433962	0.965909	0.599349	56	68	1	55	0	0.888	0.616667	0.982456	0.447154	0.451613	0.982143	0.618785	36	52	2	30	0	0.826	0.55	0.947368	0.365854	0.409091	0.9375	0.571429
PheCAP	3. Surrogates and CUIs	Sicd + Snlp	NA	NA	86	126	3	85	0	0.872052	0.57	0.966292	0.402844	0.40566	0.965909	0.571429	52	72	1	55	0	0.894	0.594444	0.981132	0.433071	0.419355	0.982143	0.587571	34	54	2	30	0	0.828	0.533333	0.944444	0.357143	0.386364	0.9375	0.548387
PheCAP	3. Surrogates and CUIs	Sicd + Snlp + Sicdnlp	NA	NA	86	126	3	85	0	0.871998	0.57	0.966292	0.402844	0.40566	0.965909	0.571429	52	72	1	55	0	0.894	0.594444	0.981132	0.433071	0.419355	0.982143	0.587571	34	54	2	30	0	0.828	0.533333	0.944444	0.357143	0.386364	0.9375	0.548387
PheCAP	3. Surrogates and CUIs	Sicdnlp	N	NA	86	126	3	85	0	0.872749	0.57	0.966292	0.402844	0.40566	0.965909	0.571429	53	71	1	55	0	0.893	0.6	0.981481	0.436508	0.427419	0.982143	0.595506	33	55	2	30	0	0.832	0.525	0.942857	0.352941	0.375	0.9375	0.536585
PheCAP	3. Surrogates and CUIs	Sicdnlp	Y	NA	82	130	3	85	0	0.879503	0.556667	0.964706	0.395349	0.386792	0.965909	0.552189	49	75	1	55	0	0.9	0.577778	0.98	0.423077	0.395161	0.982143	0.563218	33	55	2	30	0	0.843	0.525	0.942857	0.352941	0.375	0.9375	0.536585
PheCAP	3. Surrogates and CUIs	Sicdnlp	Y	Yes - AHI included when available	90	122	3	85	0	0.88631	0.583333	0.967742	0.410628	0.424528	0.965909	0.590164	51	73	1	55	0	0.903658	0.588889	0.980769	0.429688	0.41129	0.982143	0.579545	39	49	2	30	0	0.857955	0.575	0.95122	0.379747	0.443182	0.9375	0.604651
PheCAP	3. Surrogates and CUIs	Sicdnlp	N	Yes - AHI included when available	93	119	3	85	0	0.879717	0.593333	0.96875	0.416667	0.438679	0.965909	0.603896	55	69	1	55	0	0.896457	0.611111	0.982143	0.443548	0.443548	0.982143	0.611111	38	50	2	30	0	0.846236	0.566667	0.95	0.375	0.431818	0.9375	0.59375
PheCAP	3. Surrogates and CUIs	Snlp	NA	NA	86	126	3	85	0	0.872695	0.57	0.966292	0.402844	0.40566	0.965909	0.571429	53	71	1	55	0	0.893	0.6	0.981481	0.436508	0.427419	0.982143	0.595506	33	55	2	30	0	0.832	0.525	0.942857	0.352941	0.375	0.9375	0.536585
PheCAP	4. Surrogates, CUIs, and demographics	Sicd	NA	NA	96	116	3	85	0	0.869238	0.603333	0.969697	0.422886	0.45283	0.965909	0.617363	57	67	1	55	0	0.888609	0.622222	0.982759	0.45082	0.459677	0.982143	0.626374	39	49	2	30	0	0.831676	0.575	0.95122	0.379747	0.443182	0.9375	0.604651
PheCAP	4. Surrogates, CUIs, and demographics	Sicd + Snlp	NA	NA	85	127	3	85	0	0.867871	0.566667	0.965909	0.400943	0.400943	0.965909	0.566667	51	73	1	55	0	0.890121	0.588889	0.980769	0.429688	0.41129	0.982143	0.579545	34	54	2	30	0	0.824219	0.533333	0.944444	0.357143	0.386364	0.9375	0.548387
PheCAP	4. Surrogates, CUIs, and demographics	Sicd + Snlp + Sicdnlp	NA	NA	87	125	3	85	0	0.868997	0.573333	0.966667	0.404762	0.410377	0.965909	0.576159	52	72	1	55	0	0.890985	0.594444	0.981132	0.433071	0.419355	0.982143	0.587571	35	53	2	30	0	0.825284	0.541667	0.945946	0.361446	0.397727	0.9375	0.56
PheCAP	4. Surrogates, CUIs, and demographics	Sicdnlp	NA	NA	81	131	3	85	0	0.870497	0.553333	0.964286	0.393519	0.382075	0.965909	0.547297	50	74	1	55	0	0.892281	0.583333	0.980392	0.426357	0.403226	0.982143	0.571429	31	57	2	30	0	0.829901	0.508333	0.939394	0.344828	0.352273	0.9375	0.512397
PheCAP	4. Surrogates, CUIs, and demographics	Snlp	NA	NA	82	130	3	85	0	0.871141	0.556667	0.964706	0.395349	0.386792	0.965909	0.552189	51	73	1	55	0	0.891993	0.588889	0.980769	0.429688	0.41129	0.982143	0.579545	31	57	2	30	0	0.829545	0.508333	0.939394	0.344828	0.352273	0.9375	0.512397
≥1 PheCodes	NA	NA	NA	NA	212	0	88	0	0	NA	0.706667	0.706667	NA	1	0	0.828125	124	0	56	0	0	NA	0.688889	0.688889	NA	1	0	0.815789	88	0	32	0	0	NA	0.733333	0.733333	NA	1	0	0.846154
≥2 PheCodes	NA	NA	NA	NA	172	40	37	51	0	NA	0.743333	0.822967	0.56044	0.811321	0.579545	0.817102	102	22	20	36	0	NA	0.766667	0.836066	0.62069	0.822581	0.642857	0.829268	70	18	17	15	0	NA	0.708333	0.804598	0.454545	0.795455	0.46875	0.8
≥3 PheCodes	NA	NA	NA	NA	150	62	28	60	0	NA	0.7	0.842697	0.491803	0.707547	0.681818	0.769231	86	38	16	40	0	NA	0.7	0.843137	0.512821	0.693548	0.714286	0.761062	64	24	12	20	0	NA	0.7	0.842105	0.454545	0.727273	0.625	0.780488
≥4 PheCodes	NA	NA	NA	NA	129	83	22	66	0	NA	0.65	0.854305	0.442953	0.608491	0.75	0.710744	77	47	11	45	0	NA	0.677778	0.875	0.48913	0.620968	0.803571	0.726415	52	36	11	21	0	NA	0.608333	0.825397	0.368421	0.590909	0.65625	0.688742
≥5 PheCodes	NA	NA	NA	NA	118	94	15	73	0	NA	0.636667	0.887218	0.437126	0.556604	0.829545	0.684058	69	55	8	48	0	NA	0.65	0.896104	0.466019	0.556452	0.857143	0.686567	49	39	7	25	0	NA	0.616667	0.875	0.390625	0.556818	0.78125	0.680556
MAP	NA	NA	NA	NA	160	52	30	58	0	0.807783	0.726667	0.842105	0.527273	0.754717	0.659091	0.79602	96	28	17	39	0	0.818548	0.75	0.849558	0.58209	0.774194	0.696429	0.810127	64	24	13	19	0	0.785511	0.691667	0.831169	0.44186	0.727273	0.59375	0.775758
