# Supplementary material for: Sleep apnea phenotyping and relationship to disease in a large clinical biobank
Source: JAMIA Open. 2022 Jan 11;5(1):ooab117. doi: 10.1093/jamiaopen/ooab117 (PMC8826997; doi:10.1093/jamiaopen/ooab117)
Supplement: ooab117_Supplementary_Data [file ooab117_Supplementary_Data.zip › Cade-EHR-sleep-apnea-algorithm-table-s5.xls]

## Sheet: Sheet1
Table S5. PheCode incidence enrichment among sleep apnea cases versus matched controls
An incident diagnosis was defined as the first diagnosis for a potential comorbidity occurring at least one year after the first diagnosis date for sleep apnea.
Otherwise, participants with prior diagnoses were excluded. Sample sizes will therefore vary by PheCode.
Controls were matched for age, sex, BMI, population, and healthcare utilization.
527 PheCodes with ≥1% overall prevalence were tested, including 48 sex-specific PheCodes (listed at the bottom of the table).
170 non-redundant PheCodes were significantly associated following Bonferroni correction.
PheCode	Phenotype	Odds Ratio (sortable)	Odds Ratio	Chi-Square	P	P Cleared Bonferroni	Incidence Among Sleep Apnea Cases	Incidence Among Sleep Apnea Controls	Incident Cases Among Sleep Apnea Cases	Controls Among Sleep Apnea Cases	Incident Cases Sleep Apnea Controls	Controls Among Sleep Apnea Controls	Existing Cases Among Sleep Apnea Cases	Existing Cases Among Sleep Apnea Controls	P Sex Interaction	Odds Ratio Women (sortable)	Odds Ratio Women	Chi-Square Women	P Women	P Women Cleared Bonferroni	Incidence Among Women in Sleep Apnea Cases	Incidence Among Women in Sleep Apnea Controls	Incident Cases Among Women in Sleep Apnea Cases	Controls Among Women in Sleep Apnea Cases	Incident Cases Among Women in Sleep Apnea Controls	Controls Among Women in Sleep Apnea Controls	Existing Cases Among Women in Sleep Apnea Cases	Existing Cases Among Women in Sleep Apnea Controls	Odds Ratio Men (sortable)	Odds Ratio Men	Chi-Square Men	P Men	P Men Cleared Bonferroni	Incidence Among Men in Sleep Apnea Cases	Incidence Among Men in Sleep Apnea Controls	Incident Cases Among Men in Sleep Apnea Cases	Controls Among Men in Sleep Apnea Cases	Incident Cases Among Men in Sleep Apnea Controls	Controls Among Men in Sleep Apnea Controls	Existing Cases Among Men in Sleep Apnea Cases	Existing Cases Among Men in Sleep Apnea Controls
phecode_327.1	Hypersomnia	16.3844	16.38 (11.55 - 23.24)	441.959	4.05624e-98	1	4.71138	0.300862	222	4490	37	12261	164	12	0.0730546	24.7206	24.72 (13.57 - 45.05)	234.309	6.85059e-53	1	5.74268	0.245851	104	1707	12	4869	76	6	12.5369	12.54 (8.13 - 19.34)	212.342	4.23657e-48	1	4.06756	0.337064	118	2783	25	7392	88	6
phecode_327.71	Restless legs syndrome	5.54633	5.55 (4.34 - 7.09)	233.066	1.27877e-52	1	4.19136	0.782587	198	4526	96	12171	152	43	0.0639074	7.11224	7.11 (4.93 - 10.26)	147.223	7.01427e-34	1	5.6969	0.842235	103	1705	41	4827	79	19	4.49666	4.50 (3.22 - 6.29)	92.2889	7.49026e-22	1	3.25789	0.743344	95	2821	55	7344	73	24
phecode_263	Other nutritional deficiency	4.25586	4.26 (3.38 - 5.35)	179.965	4.93133e-41	1	4.08634	0.991153	195	4577	121	12087	104	102	0.366345	3.73017	3.73 (2.75 - 5.06)	81.2066	2.03307e-19	1	5.49753	1.53559	100	1719	74	4745	68	68	5.19252	5.19 (3.65 - 7.38)	103.785	2.25449e-24	1	3.21707	0.636081	95	2858	47	7342	36	34
phecode_428.4	Heart failure with preserved EF [Diastolic heart failure]	3.74911	3.75 (3.07 - 4.58)	191.156	1.77851e-43	1	5.01914	1.38991	236	4466	170	12061	174	79	0.251328	4.30775	4.31 (3.11 - 5.97)	90.0547	2.3167e-21	1	5.19337	1.25566	94	1716	61	4797	77	29	3.44116	3.44 (2.67 - 4.43)	102.553	4.20082e-24	1	4.9101	1.47837	142	2750	109	7264	97	50
phecode_278.11	Morbid obesity	3.71639	3.72 (3.20 - 4.32)	329.814	1.05496e-73	1	9.60273	2.77894	394	3709	333	11650	773	327	0.7474	3.01092	3.01 (2.44 - 3.72)	113.118	2.03324e-26	1	11.9646	4.31887	176	1295	201	4453	416	233	4.92376	4.92 (3.95 - 6.14)	239.973	3.98606e-54	1	8.28267	1.80106	218	2414	132	7197	357	94
phecode_401.21	Hypertensive heart disease	3.05109	3.05 (2.52 - 3.69)	145.124	2.01754e-33	1	4.95798	1.68102	236	4524	205	11990	116	115	0.0749946	3.91184	3.91 (2.82 - 5.43)	76.1406	2.6417e-18	1	4.82124	1.27835	89	1757	62	4788	41	37	2.67563	2.68 (2.12 - 3.38)	72.8816	1.37662e-17	1	5.04461	1.9469	147	2767	143	7202	75	78
phecode_278.4	Abnormal weight gain	2.93777	2.94 (2.44 - 3.54)	139.535	3.36453e-32	1	5.22257	1.84116	237	4301	220	11729	338	361	0.0174533	2.27283	2.27 (1.74 - 2.97)	38.3597	5.88341e-10	1	6.05341	2.75684	102	1583	128	4515	202	244	3.89469	3.89 (2.98 - 5.09)	113.262	1.89049e-26	1	4.73186	1.25924	135	2718	92	7214	136	117
phecode_327	Sleep disorders	2.90588	2.91 (2.35 - 3.59)	106.875	4.74167e-25	1	4.03118	1.42492	181	4309	173	11968	386	169	0.361308	3.25529	3.26 (2.35 - 4.52)	55.4507	9.58316e-14	1	4.60449	1.46107	78	1616	70	4721	193	96	2.69105	2.69 (2.04 - 3.55)	53.049	3.2533e-13	1	3.68383	1.40136	103	2693	103	7247	193	73
phecode_470	Septal Deviations/Turbinate Hypertrophy	2.8749	2.87 (1.97 - 4.19)	33.1929	8.34547e-09	1	1.21161	0.424802	58	4729	52	12189	89	69	0.524746	2.52885	2.53 (1.42 - 4.49)	10.743	0.00104676	0	1.24123	0.494539	23	1830	24	4829	34	34	3.17351	3.17 (1.93 - 5.23)	22.9333	1.67722e-06	1	1.19291	0.378993	35	2899	28	7360	55	35
phecode_472	Chronic pharyngitis and nasopharyngitis	2.68573	2.69 (2.00 - 3.61)	46.07	1.14101e-11	1	1.90235	0.716875	90	4641	87	12049	145	174	0.91862	2.7394	2.74 (1.73 - 4.35)	19.8132	8.53914e-06	1	2.03185	0.751409	37	1784	36	4755	66	96	2.65315	2.65 (1.80 - 3.91)	26.3689	2.82044e-07	1	1.82131	0.69435	53	2857	51	7294	79	78
phecode_1002	Symptoms concerning nutrition, metabolism, and development	2.64027	2.64 (2.27 - 3.07)	170.614	5.43403e-39	1	7.54435	2.99793	353	4326	362	11713	197	235	0.229356	2.36316	2.36 (1.88 - 2.97)	56.7532	4.94092e-14	1	7.99329	3.54595	143	1646	169	4597	98	121	2.8891	2.89 (2.36 - 3.53)	116.773	3.2182e-27	1	7.26644	2.64058	210	2680	193	7116	99	114
phecode_415.2	Chronic pulmonary heart disease	2.49554	2.50 (1.97 - 3.16)	61.7926	3.81605e-15	1	2.92548	1.1932	137	4546	146	12090	193	74	0.000714964	4.1738	4.17 (2.84 - 6.14)	61.8375	3.73002e-15	1	3.67688	0.906282	66	1729	44	4811	92	32	1.79864	1.80 (1.32 - 2.44)	14.5242	0.000138373	0	2.45845	1.38193	71	2817	102	7279	101	42
phecode_291.8	Alteration of consciousness	2.49279	2.49 (2.02 - 3.08)	76.0327	2.79004e-18	1	3.59546	1.47408	171	4585	180	12031	120	99	0.289548	2.86311	2.86 (2.02 - 4.06)	38.1836	6.43923e-10	1	3.63341	1.29977	67	1777	63	4784	43	40	2.29408	2.29 (1.76 - 3.00)	38.9792	4.28343e-10	1	3.57143	1.58881	104	2808	117	7247	77	59
phecode_251.1	Hypoglycemia	2.47459	2.47 (1.92 - 3.19)	51.8336	6.04097e-13	1	2.45475	1.00671	118	4689	123	12095	69	92	0.816065	2.3969	2.40 (1.61 - 3.57)	19.6679	9.2137e-06	1	2.53917	1.07527	47	1804	52	4784	36	51	2.53414	2.53 (1.82 - 3.53)	32.3132	1.31222e-08	1	2.40189	0.961799	71	2885	71	7311	33	41
phecode_313.1	Attention deficit hyperactivity disorder	2.45274	2.45 (1.87 - 3.22)	44.7416	2.24834e-11	1	2.16523	0.894249	103	4654	109	12080	119	121	0.29212	1.95995	1.96 (1.23 - 3.13)	8.26318	0.00404572	0	1.6857	0.867231	31	1808	42	4801	48	44	2.74849	2.75 (1.97 - 3.84)	37.8196	7.75965e-10	1	2.46744	0.912061	72	2846	67	7279	71	77
phecode_306.9	Tension headache	2.39613	2.40 (1.63 - 3.52)	21.1475	4.25245e-06	1	1.05699	0.44386	51	4774	54	12112	51	144	0.77713	2.51807	2.52 (1.49 - 4.24)	12.8732	0.000333314	0	1.51188	0.605934	28	1824	29	4757	35	101	2.29376	2.29 (1.30 - 4.05)	8.68478	0.00320878	0	0.773629	0.338753	23	2950	25	7355	16	43
phecode_276.6	Fluid overload	2.33566	2.34 (1.93 - 2.83)	78.6524	7.40603e-19	1	4.25938	1.86916	201	4518	228	11970	157	112	0.0640644	3.13463	3.13 (2.19 - 4.49)	43.1515	5.06621e-11	1	3.59673	1.17623	66	1769	57	4789	52	41	2.06228	2.06 (1.64 - 2.60)	39.6168	3.09014e-10	1	4.681	2.3259	135	2749	171	7181	105	71
phecode_300.4	Dysthymic disorder	2.33231	2.33 (1.92 - 2.83)	78.3942	8.44015e-19	1	4.37924	1.92581	200	4367	230	11713	309	367	0.292386	2.12865	2.13 (1.63 - 2.77)	32.6918	1.07992e-08	1	5.94467	2.88358	101	1598	134	4513	188	240	2.68147	2.68 (2.02 - 3.56)	49.921	1.60066e-12	1	3.45188	1.31579	99	2769	96	7200	121	127
phecode_428.2	Heart failure NOS	2.31705	2.32 (1.93 - 2.78)	87.2678	9.47777e-21	1	4.89646	2.17373	227	4409	262	11791	240	257	0.0371212	3.18396	3.18 (2.25 - 4.50)	47.5764	5.29024e-12	1	3.914	1.2632	71	1743	61	4768	73	58	2.04452	2.04 (1.65 - 2.53)	44.633	2.37653e-11	1	5.52799	2.78239	156	2666	201	7023	167	199
phecode_798.1	Chronic fatigue syndrome	2.31506	2.32 (1.81 - 2.97)	46.2954	1.01703e-11	1	2.49688	1.09406	120	4686	134	12114	70	62	0.214141	2.02884	2.03 (1.44 - 2.86)	17.0399	3.66019e-05	0	3.20652	1.60659	59	1781	78	4777	47	32	2.75115	2.75 (1.91 - 3.96)	31.9941	1.5464e-08	1	2.05664	0.757473	61	2905	56	7337	23	30
phecode_296.22	Major depressive disorder	2.30617	2.31 (2.07 - 2.56)	248.49	5.54232e-56	1	17.1026	8.21142	680	3296	943	10541	900	826	0.318113	2.4396	2.44 (2.09 - 2.85)	129.56	5.11503e-30	1	22.972	10.8929	320	1073	477	3902	494	508	2.30717	2.31 (1.99 - 2.67)	132.236	1.32854e-30	1	13.9373	6.55876	360	2223	466	6639	406	318
phecode_290.1	Dementias	2.27138	2.27 (1.73 - 2.98)	37.4393	9.43009e-10	1	2.08721	0.929777	101	4738	114	12147	37	49	0.0407097	1.54032	1.54 (0.95 - 2.51)	3.0588	0.0803007	0	1.38519	0.903676	26	1851	44	4825	10	18	2.71735	2.72 (1.96 - 3.77)	38.4786	5.53579e-10	1	2.53207	0.94697	75	2887	70	7322	27	31
phecode_1013	Asphyxia and hypoxemia	2.26	2.26 (1.86 - 2.74)	72.5494	1.62901e-17	1	4.25762	1.92971	197	4430	235	11943	249	132	0.154799	2.68805	2.69 (1.96 - 3.68)	41.068	1.47021e-10	1	4.4382	1.69843	79	1701	82	4746	107	59	2.03394	2.03 (1.59 - 2.60)	33.7626	6.22635e-09	1	4.14471	2.08163	118	2729	153	7197	142	73
phecode_539	Bariatric surgery	2.24807	2.25 (1.99 - 2.53)	182.465	1.40335e-41	1	11.5207	5.47491	525	4032	660	11395	319	255	0.192022	2.34391	2.34 (1.97 - 2.78)	98.796	2.79893e-23	1	15.2287	7.11872	263	1464	337	4397	160	153	2.21043	2.21 (1.87 - 2.62)	88.2559	5.75126e-21	1	9.25795	4.41197	262	2568	323	6998	159	102
phecode_278.1	Obesity	2.24528	2.25 (2.00 - 2.52)	202.618	5.60393e-46	1	19.0048	9.46165	550	2344	993	9502	1982	1815	0.000124416	1.50422	1.50 (1.25 - 1.81)	18.7211	1.51297e-05	1	19.3684	13.7701	184	766	515	3225	937	1147	3.04578	3.05 (2.63 - 3.53)	237.928	1.11285e-53	1	18.8272	7.07624	366	1578	478	6277	1045	668
phecode_703	Diseases of nail, NOS	2.22498	2.22 (1.73 - 2.87)	40.421	2.0473e-10	1	2.38494	1.08615	114	4666	132	12021	96	157	0.913727	2.17944	2.18 (1.37 - 3.47)	11.3648	0.000748472	0	1.79445	0.831428	33	1806	40	4771	48	76	2.23187	2.23 (1.65 - 3.02)	28.6056	8.87235e-08	1	2.75417	1.25306	81	2860	92	7250	48	81
phecode_428.1	Congestive heart failure (CHF) NOS	2.17338	2.17 (1.87 - 2.53)	105.825	8.05593e-25	1	7.36471	3.52891	313	3937	415	11345	626	550	0.00316511	3.09017	3.09 (2.34 - 4.09)	68.9596	1.00503e-16	1	6.30252	2.13035	105	1561	101	4640	221	146	1.86933	1.87 (1.56 - 2.24)	46.9847	7.15419e-12	1	8.04954	4.47357	208	2376	314	6705	405	404
phecode_561	Symptoms involving digestive system	2.15397	2.15 (1.70 - 2.73)	42.1083	8.63543e-11	1	2.66556	1.25544	128	4674	153	12034	74	123	0.264376	1.92766	1.93 (1.40 - 2.66)	16.5444	4.75253e-05	0	3.58696	1.89347	66	1774	91	4715	47	81	2.52379	2.52 (1.77 - 3.60)	28.0251	1.19751e-07	1	2.09318	0.839995	62	2900	62	7319	27	42
phecode_274.11	Gouty arthropathy	2.14214	2.14 (1.71 - 2.69)	45.1716	1.80506e-11	1	2.90673	1.37829	139	4643	168	12021	94	121	0.137087	3.00429	3.00 (1.82 - 4.96)	20.3411	6.47929e-06	1	1.76754	0.59536	33	1834	29	4842	20	16	1.94896	1.95 (1.51 - 2.52)	26.9127	2.12852e-07	1	3.63636	1.89943	106	2809	139	7179	74	105
phecode_599.8	Other symptoms involving urinary system	2.0928	2.09 (1.74 - 2.52)	63.5355	1.57504e-15	1	4.35507	2.12941	209	4590	259	11904	77	147	0.201982	2.56582	2.57 (1.79 - 3.68)	27.9006	1.2771e-07	1	3.16864	1.25929	59	1803	61	4783	25	43	1.93566	1.94 (1.56 - 2.40)	36.8894	1.25023e-09	1	5.10725	2.70529	150	2787	198	7121	52	104
phecode_271.3	Intestinal disaccharidase deficiencies and disaccharide malabsorption	2.08355	2.08 (1.78 - 2.44)	85.1159	2.81385e-20	1	5.98991	2.96729	285	4473	361	11805	118	144	0.316968	1.92521	1.93 (1.53 - 2.42)	32.5457	1.16422e-08	1	7.34401	3.95421	133	1678	190	4615	76	82	2.28662	2.29 (1.83 - 2.86)	55.7141	8.3814e-14	1	5.15779	2.32305	152	2795	171	7190	42	62
phecode_512.9	Other dyspnea	2.06992	2.07 (1.82 - 2.36)	122.998	1.39595e-28	1	10.8784	5.56861	400	3277	640	10853	1199	817	0.670718	2.13568	2.14 (1.71 - 2.67)	45.809	1.30364e-11	1	9.89583	4.89095	133	1211	222	4317	543	348	2.02077	2.02 (1.72 - 2.37)	75.4926	3.66782e-18	1	11.4445	6.01093	267	2066	418	6536	656	469
phecode_427.8	Sinoatrial node dysfunction (Bradycardia)	2.06817	2.07 (1.53 - 2.80)	22.8702	1.73314e-06	1	1.58037	0.770429	76	4733	94	12107	67	109	0.284325	1.5066	1.51 (0.80 - 2.85)	1.60856	0.204694	0	0.802998	0.53443	15	1853	26	4839	19	22	2.26383	2.26 (1.60 - 3.21)	22.2905	2.3436e-06	1	2.07412	0.926936	61	2880	68	7268	48	87
phecode_300.8	Acute reaction to stress	2.05855	2.06 (1.39 - 3.04)	13.7429	0.000209612	0	0.958533	0.467942	46	4753	57	12124	77	129	0.131143	2.64627	2.65 (1.62 - 4.33)	16.1486	5.85607e-05	0	1.74863	0.668058	32	1798	32	4758	57	97	1.39593	1.40 (0.72 - 2.69)	1.00342	0.316485	0	0.471539	0.338249	14	2955	25	7366	20	32
phecode_505	Other pulmonary inflamation or edema	2.05251	2.05 (1.63 - 2.58)	39.4659	3.33835e-10	1	2.81099	1.38957	134	4633	170	12064	109	76	0.402344	2.3813	2.38 (1.57 - 3.61)	17.8179	2.43085e-05	1	2.31931	0.987248	43	1811	48	4814	33	25	1.9163	1.92 (1.46 - 2.52)	22.2171	2.4349e-06	1	3.12393	1.65491	91	2822	122	7250	76	51
phecode_277	Other disorders of metabolism	2.04299	2.04 (1.69 - 2.47)	55.9936	7.27077e-14	1	4.06504	2.03192	195	4602	247	11909	79	154	0.777026	2.10169	2.10 (1.61 - 2.74)	31.1642	2.371e-08	1	5.49809	2.69367	101	1736	129	4660	50	98	2.01487	2.01 (1.53 - 2.65)	26.0154	3.38708e-07	1	3.17568	1.60174	94	2866	118	7249	29	56
phecode_480.11	Pneumococcal pneumonia	2.02865	2.03 (1.63 - 2.53)	40.9554	1.55746e-10	1	2.98013	1.49156	144	4688	183	12086	44	41	0.800163	2.1024	2.10 (1.47 - 3.01)	17.2462	3.28358e-05	1	2.93177	1.41626	55	1821	69	4803	11	15	1.98321	1.98 (1.50 - 2.63)	23.73	1.1084e-06	1	3.01083	1.54117	89	2867	114	7283	33	26
phecode_596.5	Functional disorders of bladder	2.0207	2.02 (1.50 - 2.72)	22.1789	2.48384e-06	1	1.62602	0.811342	78	4719	99	12103	79	108	0.355805	1.73196	1.73 (1.11 - 2.70)	6.05261	0.0138857	0	1.7809	1.03605	33	1820	50	4776	34	61	2.3211	2.32 (1.55 - 3.49)	17.412	3.00916e-05	1	1.52853	0.664317	45	2899	49	7327	45	47
phecode_290.3	Other persistent mental disorders due to conditions classified elsewhere	2.01467	2.01 (1.54 - 2.64)	26.5748	2.53524e-07	1	1.9752	0.990261	94	4665	121	12098	117	91	0.53385	1.81207	1.81 (1.17 - 2.81)	7.24512	0.00710942	0	1.85488	1.0322	34	1799	50	4794	54	43	2.15366	2.15 (1.52 - 3.05)	19.7459	8.84515e-06	1	2.05058	0.962712	60	2866	71	7304	63	48
phecode_357	Inflammatory and toxic neuropathy	2.00174	2.00 (1.75 - 2.29)	105.158	1.12787e-24	1	8.40604	4.38379	395	4304	530	11560	177	220	0.405489	1.85057	1.85 (1.47 - 2.32)	29.0311	7.12271e-08	1	7.33591	4.10246	133	1680	197	4605	74	85	2.0854	2.09 (1.76 - 2.47)	76.3395	2.38854e-18	1	9.07831	4.56915	262	2624	333	6955	103	135
phecode_1019	Other ill-defined and unknown causes of morbidity and mortality	1.97518	1.98 (1.70 - 2.30)	78.9274	6.44364e-19	1	6.5867	3.44683	302	4283	410	11485	291	415	0.87591	2.0037	2.00 (1.52 - 2.65)	24.6571	6.84903e-07	1	5.02541	2.57283	89	1682	121	4582	116	184	1.95605	1.96 (1.63 - 2.35)	53.5194	2.56048e-13	1	7.5693	4.01835	213	2601	289	6903	175	231
phecode_427.11	Paroxysmal supraventricular tachycardia	1.9619	1.96 (1.60 - 2.40)	44.2527	2.88604e-11	1	3.5797	1.8572	170	4579	225	11890	127	195	0.261273	1.7051	1.71 (1.24 - 2.35)	10.8399	0.000993374	0	3.43324	2.04252	63	1772	98	4700	52	89	2.15808	2.16 (1.66 - 2.80)	34.9603	3.36491e-09	1	3.67193	1.73568	107	2807	127	7190	75	106
phecode_380.1	Otitis externa	1.95528	1.96 (1.38 - 2.77)	14.6411	0.000130045	0	1.16788	0.600724	56	4739	73	12079	81	158	0.906647	1.98421	1.98 (1.14 - 3.46)	6.04438	0.0139506	0	1.19048	0.603538	22	1826	29	4776	39	82	1.93726	1.94 (1.24 - 3.04)	8.61036	0.00334256	0	1.15372	0.598884	34	2913	44	7303	42	76
phecode_427.3	Other specified cardiac dysrhythmias	1.94343	1.94 (1.66 - 2.28)	70.4082	4.82196e-17	1	5.89835	3.12449	282	4499	381	11813	95	116	0.418276	2.19029	2.19 (1.61 - 2.99)	25.6829	4.02368e-07	1	4.01499	1.87397	75	1793	91	4765	19	31	1.85913	1.86 (1.55 - 2.23)	44.9657	2.00517e-11	1	7.10608	3.95203	207	2706	290	7048	76	85
phecode_535.2	Atrophic gastritis	1.92479	1.92 (1.37 - 2.70)	14.7677	0.000121599	0	1.22128	0.638246	59	4772	78	12143	45	89	0.669658	1.82409	1.82 (1.16 - 2.87)	6.92003	0.00852355	0	1.72228	0.951593	32	1826	46	4788	29	53	2.10651	2.11 (1.26 - 3.52)	8.44583	0.00365882	0	0.908174	0.433193	27	2946	32	7355	16	36
phecode_516.1	Hemoptysis	1.91795	1.92 (1.47 - 2.50)	24.1946	8.70778e-07	1	2.03785	1.07298	98	4711	131	12078	67	101	0.78473	1.79157	1.79 (1.06 - 3.02)	4.92307	0.0265003	0	1.28686	0.722394	24	1841	35	4810	22	42	1.95206	1.95 (1.44 - 2.65)	18.9827	1.31909e-05	1	2.51359	1.30364	74	2870	96	7268	45	59
phecode_292.3	Memory loss	1.9167	1.92 (1.56 - 2.35)	40.471	1.99553e-10	1	3.48175	1.84729	165	4574	225	11955	137	130	0.0660597	1.51471	1.51 (1.08 - 2.13)	5.74975	0.016491	0	2.88671	1.92467	53	1783	93	4739	51	55	2.19372	2.19 (1.70 - 2.83)	38.0651	6.84222e-10	1	3.85808	1.79641	112	2791	132	7216	86	75
phecode_280.1	Iron deficiency anemias, unspecified or not due to blood loss	1.91457	1.91 (1.57 - 2.33)	43.4774	4.28885e-11	1	3.79612	2.01937	178	4511	244	11839	187	227	0.48403	1.77172	1.77 (1.33 - 2.36)	15.8045	7.02364e-05	0	4.55824	2.62489	81	1696	124	4600	110	163	2.07869	2.08 (1.59 - 2.73)	29.1689	6.63352e-08	1	3.33104	1.63066	97	2815	120	7239	77	64
phecode_782.3	Edema	1.90677	1.91 (1.70 - 2.14)	118.916	1.09274e-27	1	11.9746	6.65928	510	3749	781	10947	617	582	0.240441	2.08461	2.08 (1.70 - 2.56)	51.5069	7.13457e-13	1	10.4938	5.32468	170	1450	246	4374	267	267	1.81698	1.82 (1.57 - 2.10)	67.5867	2.01621e-16	1	12.8837	7.52673	340	2299	535	6573	350	315
phecode_279.2	Autoimmune disease NEC	1.90373	1.90 (1.46 - 2.49)	22.9838	1.63369e-06	1	2.01741	1.06997	95	4614	128	11835	167	347	0.681537	1.79976	1.80 (1.23 - 2.63)	9.5292	0.00202228	0	2.58718	1.45423	46	1732	68	4608	109	211	2.0479	2.05 (1.40 - 2.99)	14.256	0.000159552	0	1.67178	0.823384	49	2882	60	7227	58	136
phecode_599.4	Urinary incontinence	1.90163	1.90 (1.59 - 2.27)	51.1557	8.53223e-13	1	4.64813	2.49937	214	4390	299	11664	272	347	0.67008	2.00495	2.00 (1.59 - 2.53)	36.0238	1.94921e-09	1	7.71951	4.0052	131	1566	185	4434	190	268	1.864	1.86 (1.40 - 2.48)	18.7566	1.48509e-05	1	2.85518	1.55229	83	2824	114	7230	82	79
phecode_1015	Effects of other external causes	1.90006	1.90 (1.68 - 2.15)	103.741	2.30566e-24	1	9.78945	5.40271	451	4156	650	11381	269	279	0.633068	1.84263	1.84 (1.52 - 2.24)	39.1412	3.94244e-10	1	10.5054	5.98903	185	1576	284	4458	126	145	1.95018	1.95 (1.65 - 2.30)	65.4875	5.84837e-16	1	9.34645	5.02126	266	2580	366	6923	143	134
phecode_519.8	Other diseases of respiratory system, NEC	1.89634	1.90 (1.44 - 2.49)	21.7965	3.03158e-06	1	1.88679	1.00392	91	4732	123	12129	53	58	0.860012	1.95746	1.96 (1.28 - 2.99)	10.0181	0.00155011	0	2.03535	1.05025	38	1829	51	4805	20	31	1.85714	1.86 (1.30 - 2.65)	11.8885	0.000564813	0	1.79296	0.973499	53	2903	72	7324	33	27
phecode_535.8	Other specified gastritis	1.89318	1.89 (1.34 - 2.67)	13.6598	0.00021909	0	1.1875	0.630786	57	4743	77	12130	76	103	0.499222	2.1475	2.15 (1.29 - 3.58)	8.9923	0.00271119	0	1.45553	0.683088	27	1828	33	4798	32	56	1.71495	1.71 (1.08 - 2.73)	5.26897	0.0217088	0	1.01868	0.596529	30	2915	44	7332	44	47
phecode_706.1	Acne	1.8897	1.89 (1.26 - 2.84)	9.76682	0.0017769	0	0.851152	0.452228	41	4776	55	12107	59	148	0.171533	2.36049	2.36 (1.41 - 3.95)	11.389	0.000738798	0	1.51433	0.647182	28	1821	31	4759	38	97	1.34693	1.35 (0.68 - 2.65)	0.750442	0.386336	0	0.438005	0.325556	13	2955	24	7348	21	51
phecode_389.1	Sensorineural hearing loss	1.8781	1.88 (1.48 - 2.38)	27.8305	1.32422e-07	1	2.49844	1.34603	120	4683	164	12020	73	126	0.930063	1.91053	1.91 (1.28 - 2.84)	10.5766	0.00114526	0	2.30811	1.22153	43	1820	59	4771	24	57	1.85677	1.86 (1.38 - 2.50)	17.1615	3.43327e-05	0	2.61905	1.42779	77	2863	105	7249	49	69
phecode_512.1	Wheezing	1.87488	1.87 (1.61 - 2.18)	67.165	2.49712e-16	1	6.41274	3.52586	298	4349	420	11492	229	398	0.811697	1.84612	1.85 (1.49 - 2.29)	31.8629	1.65451e-08	1	8.45231	4.76293	148	1603	222	4439	136	226	1.94581	1.95 (1.57 - 2.42)	37.4727	9.27003e-10	1	5.17956	2.73066	150	2746	198	7053	93	172
phecode_509.1	Respiratory failure	1.87051	1.87 (1.47 - 2.38)	26.3979	2.77847e-07	1	2.42347	1.3104	114	4590	160	12050	172	100	0.355423	2.19671	2.20 (1.42 - 3.41)	13.0097	0.000309883	0	2.01745	0.928601	37	1797	45	4801	53	41	1.7378	1.74 (1.30 - 2.33)	14.1041	0.000172969	0	2.68293	1.56165	77	2793	115	7249	119	59
phecode_705.8	Hyperhidrosis	1.86939	1.87 (1.53 - 2.29)	37.402	9.61214e-10	1	3.46065	1.8815	164	4575	228	11890	137	192	0.185737	1.57433	1.57 (1.13 - 2.19)	7.41518	0.00646757	0	3.17634	2.04124	58	1768	98	4703	61	86	2.0877	2.09 (1.61 - 2.71)	32.0582	1.49622e-08	1	3.63886	1.77668	106	2807	130	7187	76	106
phecode_426.31	Right bundle branch block	1.86161	1.86 (1.47 - 2.36)	27.3656	1.68405e-07	1	2.51612	1.36751	121	4688	167	12045	67	98	0.878592	1.77106	1.77 (1.04 - 3.01)	4.55561	0.0328112	0	1.2306	0.698582	23	1846	34	4833	18	20	1.86985	1.87 (1.44 - 2.44)	22.1693	2.49637e-06	1	3.33333	1.81076	98	2842	133	7212	49	78
phecode_429.3	Symptoms involving cardiovascular system	1.85776	1.86 (1.60 - 2.16)	66.2855	3.90126e-16	1	6.44335	3.57469	302	4385	430	11599	189	281	0.307454	2.0703	2.07 (1.61 - 2.67)	32.7942	1.0245e-08	1	6.06061	3.02209	110	1705	145	4653	72	89	1.74605	1.75 (1.45 - 2.11)	34.4031	4.4802e-09	1	6.68524	3.94136	192	2680	285	6946	117	192
phecode_350.1	Abnormal involuntary movements	1.85767	1.86 (1.55 - 2.23)	45.8747	1.26063e-11	1	4.35518	2.39254	206	4524	290	11831	146	189	0.37013	1.65322	1.65 (1.21 - 2.26)	10.1604	0.00143488	0	3.59673	2.20695	66	1769	106	4697	52	84	1.97025	1.97 (1.57 - 2.47)	36.3968	1.60971e-09	1	4.83592	2.51435	140	2755	184	7134	94	105
phecode_327.4	Insomnia	1.85179	1.85 (1.61 - 2.13)	74.9236	4.89294e-18	1	7.62882	4.26951	342	4141	512	11480	393	318	0.209755	1.66259	1.66 (1.33 - 2.07)	20.6773	5.43561e-06	1	7.84661	4.87185	133	1562	230	4491	192	166	2.00845	2.01 (1.67 - 2.42)	56.8165	4.78441e-14	1	7.49641	3.87842	209	2579	282	6989	201	152
phecode_306	Other mental disorder	1.84983	1.85 (1.54 - 2.23)	43.1862	4.9771e-11	1	4.14552	2.28454	196	4532	277	11848	148	185	0.439041	1.97661	1.98 (1.49 - 2.62)	23.241	1.4292e-06	1	4.78548	2.47968	87	1731	119	4680	69	88	1.76545	1.77 (1.38 - 2.26)	20.7003	5.37079e-06	1	3.7457	2.1567	109	2801	158	7168	79	97
phecode_300.12	Agorophobia, social phobia, and panic disorder	1.83472	1.83 (1.41 - 2.38)	21.3688	3.78882e-06	1	2.06751	1.13758	98	4642	138	11993	136	179	0.371025	2.03559	2.04 (1.45 - 2.87)	17.1971	3.36946e-05	0	3.27051	1.63385	59	1745	78	4696	83	113	1.63723	1.64 (1.09 - 2.46)	5.79288	0.0160912	0	1.32834	0.81555	39	2897	60	7297	53	66
phecode_386.9	Dizziness and giddiness (Light-headedness and vertigo)	1.82703	1.83 (1.59 - 2.10)	75.7454	3.22697e-18	1	8.29146	4.7152	363	4015	548	11074	498	688	0.0758099	1.5368	1.54 (1.22 - 1.94)	13.2112	0.000278285	0	7.10349	4.73986	116	1517	215	4321	254	351	2.0052	2.01 (1.69 - 2.38)	65.8587	4.84436e-16	1	8.99818	4.69941	247	2498	333	6753	244	337
phecode_501	Pneumonitis due to inhalation of food or vomitus	1.82544	1.83 (1.38 - 2.42)	18.0361	2.16753e-05	1	1.7431	0.96248	84	4735	118	12142	57	50	0.584951	1.56595	1.57 (0.87 - 2.82)	2.28116	0.130954	0	0.960512	0.615511	18	1856	30	4844	13	13	1.90118	1.90 (1.38 - 2.62)	15.7972	7.0507e-05	0	2.24109	1.19144	66	2879	88	7298	44	37
phecode_481	Influenza	1.82514	1.83 (1.51 - 2.21)	39.7873	2.83184e-10	1	3.95706	2.20758	188	4563	268	11872	125	170	0.0672485	1.50555	1.51 (1.13 - 2.00)	7.93993	0.00483558	0	4.18272	2.81778	76	1741	135	4656	70	96	2.15331	2.15 (1.67 - 2.78)	36.335	1.66153e-09	1	3.81731	1.80977	112	2822	133	7216	55	74
phecode_427.6	Premature beats	1.81388	1.81 (1.47 - 2.23)	32.3203	1.30742e-08	1	3.25357	1.82028	155	4609	221	11920	112	169	0.514029	1.61687	1.62 (1.09 - 2.41)	5.71513	0.0168193	0	2.15401	1.34325	40	1817	65	4774	30	48	1.88678	1.89 (1.48 - 2.41)	26.6402	2.45086e-07	1	3.95597	2.1364	115	2792	156	7146	82	121
phecode_458.2	Iatrogenic hypotension	1.81232	1.81 (1.42 - 2.31)	23.6766	1.13962e-06	1	2.35466	1.31311	113	4686	161	12100	77	49	0.522548	2.05537	2.06 (1.29 - 3.27)	9.59589	0.00195013	0	1.71306	0.840853	32	1836	41	4835	19	11	1.72066	1.72 (1.29 - 2.29)	14.2395	0.00016096	0	2.76356	1.62492	81	2850	120	7265	58	38
phecode_496	Chronic airway obstruction	1.81094	1.81 (1.50 - 2.19)	38.0104	7.03676e-10	1	4.02044	2.26078	181	4321	271	11716	374	323	0.487051	1.97061	1.97 (1.45 - 2.68)	19.2163	1.16713e-05	1	4.1088	2.12811	71	1657	101	4645	159	141	1.71747	1.72 (1.35 - 2.19)	19.3122	1.10995e-05	1	3.96539	2.34774	110	2664	170	7071	215	182
phecode_292.1	Aphasia/speech disturbance	1.80533	1.81 (1.41 - 2.32)	22.176	2.48768e-06	1	2.23943	1.25297	107	4671	153	12058	98	99	0.687519	1.9389	1.94 (1.27 - 2.96)	9.80397	0.00174136	0	2.05516	1.07062	38	1811	52	4805	38	30	1.73252	1.73 (1.27 - 2.36)	12.4327	0.000421872	0	2.35575	1.3734	69	2860	101	7253	60	69
phecode_427.9	Palpitations	1.80251	1.80 (1.53 - 2.12)	51.0041	9.21714e-13	1	5.69346	3.24078	250	4141	377	11256	485	677	0.270544	1.99651	2.00 (1.57 - 2.54)	32.3738	1.27188e-08	1	7.22596	3.75472	118	1515	169	4332	254	386	1.6733	1.67 (1.34 - 2.09)	20.9429	4.73172e-06	1	4.78608	2.91643	132	2626	208	6924	231	291
phecode_599.9	Other abnormality of urination	1.80097	1.80 (1.52 - 2.13)	49.069	2.4711e-12	1	5.14117	2.92146	244	4502	353	11730	130	227	0.0127001	2.6635	2.66 (1.88 - 3.77)	32.781	1.03147e-08	1	3.50593	1.34576	65	1789	65	4765	33	57	1.59563	1.60 (1.32 - 1.93)	23.1777	1.47703e-06	1	6.18949	3.97077	179	2713	288	6965	97	170
phecode_411.3	Angina pectoris	1.79874	1.80 (1.54 - 2.10)	57.5094	3.36372e-14	1	6.33023	3.62105	286	4232	430	11445	358	435	0.118356	2.14749	2.15 (1.64 - 2.82)	31.5328	1.96095e-08	1	5.36313	2.57107	96	1694	123	4661	97	103	1.65428	1.65 (1.37 - 1.99)	28.4734	9.49946e-08	1	6.96481	4.32943	190	2538	307	6784	261	332
phecode_788	Syncope and collapse	1.79788	1.80 (1.54 - 2.11)	54.3903	1.64375e-13	1	5.96553	3.40833	270	4256	406	11506	350	398	0.938871	1.8182	1.82 (1.38 - 2.39)	18.6892	1.53848e-05	1	5.02283	2.82641	88	1664	134	4607	135	146	1.78096	1.78 (1.47 - 2.16)	35.1733	3.01623e-09	1	6.56092	3.79306	182	2592	272	6899	215	252
phecode_530.9	Heartburn	1.78898	1.79 (1.39 - 2.29)	21.5356	3.47322e-06	1	2.24178	1.26561	107	4666	154	12014	103	142	0.512583	1.68104	1.68 (1.20 - 2.35)	9.5363	0.00201447	0	3.18506	1.91947	58	1763	92	4701	66	94	1.99092	1.99 (1.37 - 2.90)	13.3059	0.000264578	0	1.65989	0.840678	49	2903	62	7313	37	48
phecode_781	Symptoms involving nervous and musculoskeletal systems	1.78648	1.79 (1.55 - 2.06)	67.1364	2.53354e-16	1	7.47523	4.32672	347	4295	517	11432	234	361	0.92552	1.80898	1.81 (1.45 - 2.26)	28.0123	1.20547e-07	1	7.72676	4.42422	138	1648	209	4515	101	163	1.77321	1.77 (1.48 - 2.13)	39.2625	3.70485e-10	1	7.31793	4.26298	209	2647	308	6917	133	198
phecode_476	Allergic rhinitis	1.78637	1.79 (1.54 - 2.07)	59.7087	1.09988e-14	1	7.12946	4.12035	304	3960	467	10867	612	976	0.0506481	1.52408	1.52 (1.22 - 1.91)	13.7587	0.000207857	0	8.1448	5.49804	126	1421	239	4108	340	540	2.07828	2.08 (1.70 - 2.54)	52.7614	3.76632e-13	1	6.55134	3.2632	178	2539	228	6759	272	436
phecode_389	Hearing loss	1.78463	1.78 (1.58 - 2.02)	85.5576	2.25052e-20	1	9.75399	5.71045	452	4182	680	11228	242	402	0.425729	1.93049	1.93 (1.56 - 2.39)	37.0496	1.15162e-09	1	8.44444	4.55985	152	1648	216	4521	87	150	1.7113	1.71 (1.47 - 1.99)	48.7724	2.87454e-12	1	10.5857	6.47051	300	2534	464	6707	155	252
phecode_414	Other forms of chronic heart disease	1.77936	1.78 (1.47 - 2.15)	35.9392	2.03572e-09	1	3.93972	2.253	183	4462	270	11714	231	326	0.107519	2.27812	2.28 (1.59 - 3.27)	21.158	4.22931e-06	1	3.06513	1.36901	56	1771	66	4755	60	66	1.60993	1.61 (1.28 - 2.02)	17.3552	3.10053e-05	1	4.50674	2.84797	127	2691	204	6959	171	260
phecode_585.4	Chronic kidney disease, Stage I or II	1.77821	1.78 (1.41 - 2.24)	24.5492	7.24357e-07	1	2.60308	1.48075	125	4677	180	11976	74	154	0.150609	2.28069	2.28 (1.52 - 3.41)	16.9932	3.75133e-05	0	2.41805	1.07482	45	1816	52	4786	26	49	1.57069	1.57 (1.18 - 2.08)	9.95874	0.00160088	0	2.72016	1.74911	80	2861	128	7190	48	105
phecode_427.22	Atrial flutter	1.77	1.77 (1.47 - 2.13)	36.6657	1.40228e-09	1	4.04945	2.32885	190	4502	282	11827	184	201	0.28367	2.16559	2.17 (1.42 - 3.30)	13.5607	0.000230975	0	2.16333	1.01073	40	1809	49	4799	38	39	1.68008	1.68 (1.36 - 2.07)	23.9397	9.94006e-07	1	5.27612	3.20892	150	2693	233	7028	146	162
phecode_211	Benign neoplasm of other parts of digestive system	1.76724	1.77 (1.42 - 2.20)	27.1033	1.92867e-07	1	2.9535	1.69296	141	4633	205	11904	102	201	0.754784	1.71221	1.71 (1.25 - 2.34)	11.6781	0.00063239	0	3.66922	2.17619	67	1759	104	4675	61	108	1.8429	1.84 (1.36 - 2.50)	16.1049	5.99296e-05	0	2.51018	1.3779	74	2874	101	7229	41	93
phecode_426.21	First degree AV block	1.76591	1.77 (1.38 - 2.26)	20.618	5.60677e-06	1	2.21854	1.26852	107	4716	155	12064	53	91	0.94541	1.78922	1.79 (1.06 - 3.02)	4.90066	0.0268464	0	1.27864	0.718686	24	1853	35	4835	10	17	1.74644	1.75 (1.32 - 2.32)	15.2647	9.34483e-05	0	2.81738	1.63288	83	2863	120	7229	43	74
phecode_701	Other hypertrophic and atrophic conditions of skin	1.76505	1.77 (1.49 - 2.09)	44.7372	2.25335e-11	1	5.12765	2.97114	237	4385	350	11430	254	530	0.449759	1.6179	1.62 (1.24 - 2.11)	13.0055	0.000310573	0	5.24831	3.31026	93	1679	153	4469	115	265	1.88036	1.88 (1.51 - 2.34)	32.777	1.0336e-08	1	5.05263	2.75217	144	2706	197	6961	139	265
phecode_770	Myalgia and myositis unspecified	1.76082	1.76 (1.46 - 2.13)	35.5463	2.49064e-09	1	4.1315	2.38899	186	4316	283	11563	374	464	0.453533	1.67679	1.68 (1.29 - 2.17)	15.5616	7.98584e-05	0	5.886	3.5957	95	1519	164	4397	273	326	1.9592	1.96 (1.49 - 2.58)	23.5565	1.21301e-06	1	3.15097	1.63349	91	2797	119	7166	101	138
phecode_503	Pulmonary congestion and hypostasis	1.75479	1.75 (1.49 - 2.06)	48.2637	3.72585e-12	1	5.66411	3.3084	258	4297	398	11632	321	280	0.0164651	2.33764	2.34 (1.75 - 3.12)	34.9548	3.37455e-09	1	4.92721	2.16893	88	1698	104	4691	101	92	1.54425	1.54 (1.27 - 1.88)	19.5096	1.00095e-05	1	6.1394	4.06358	170	2599	294	6941	220	188
phecode_550.2	Diaphragmatic hernia	1.75414	1.75 (1.46 - 2.10)	37.7331	8.11154e-10	1	4.35157	2.52804	202	4440	302	11644	234	364	0.178142	1.97692	1.98 (1.56 - 2.51)	32.2149	1.38026e-08	1	6.92788	3.6286	122	1639	170	4515	126	202	1.54252	1.54 (1.16 - 2.04)	9.26635	0.00233402	0	2.77681	1.81793	80	2801	132	7129	108	162
phecode_512.7	Shortness of breath	1.75397	1.75 (1.56 - 1.97)	89.2881	3.41301e-21	1	13.0447	7.87905	479	3193	899	10511	1204	900	0.792665	1.77315	1.77 (1.45 - 2.17)	32.304	1.31841e-08	1	11.9822	7.13012	162	1190	320	4168	535	399	1.73378	1.73 (1.50 - 2.01)	55.7331	8.30099e-14	1	13.6638	8.36463	317	2003	579	6343	669	501
phecode_418.1	Precordial pain	1.74868	1.75 (1.41 - 2.17)	26.8476	2.20149e-07	1	3.05279	1.76889	144	4573	214	11884	159	212	0.0304184	2.29416	2.29 (1.66 - 3.18)	26.3247	2.88573e-07	1	3.79329	1.68961	69	1750	81	4713	68	93	1.43245	1.43 (1.08 - 1.91)	6.11243	0.0134235	0	2.58799	1.82092	75	2823	133	7171	91	119
phecode_459.1	Hemorrhage NOS	1.73608	1.74 (1.41 - 2.14)	27.8763	1.29326e-07	1	3.19502	1.86564	154	4666	228	11993	56	89	0.126314	2.14254	2.14 (1.51 - 3.03)	19.3404	1.09366e-05	1	3.17034	1.50515	59	1802	73	4777	26	37	1.54424	1.54 (1.19 - 2.00)	10.9704	0.00092579	0	3.21054	2.10284	95	2864	155	7216	30	52
phecode_530.14	Reflux esophagitis	1.73421	1.73 (1.35 - 2.23)	18.9248	1.35977e-05	1	2.18121	1.26947	104	4664	154	11977	108	179	0.0791334	1.35258	1.35 (0.92 - 1.99)	2.38062	0.122849	0	2.19178	1.62975	40	1785	78	4708	62	101	2.12618	2.13 (1.52 - 2.97)	20.3406	6.48101e-06	1	2.17465	1.03472	64	2879	76	7269	46	78
phecode_565.1	Anal and rectal polyp	1.72845	1.73 (1.33 - 2.24)	17.2748	3.23447e-05	1	1.99294	1.16279	96	4721	142	12070	59	98	0.304216	2.01329	2.01 (1.37 - 2.97)	12.9966	0.000312051	0	2.46385	1.23916	46	1821	60	4782	20	45	1.53238	1.53 (1.08 - 2.18)	5.65711	0.0173847	0	1.69492	1.11262	50	2900	82	7288	39	53
phecode_458.1	Orthostatic hypotension	1.72116	1.72 (1.34 - 2.21)	18.4478	1.7462e-05	1	2.15723	1.26479	104	4717	155	12100	55	55	0.0830245	2.38456	2.38 (1.53 - 3.71)	15.7642	7.17478e-05	0	2.031	0.861892	38	1833	42	4831	16	14	1.47213	1.47 (1.08 - 2.00)	6.18022	0.0129186	0	2.23729	1.53075	66	2884	113	7269	39	41
phecode_532	Dysphagia	1.71945	1.72 (1.49 - 1.98)	55.882	7.69529e-14	1	7.1116	4.26282	325	4245	508	11409	306	393	0.00703549	2.20572	2.21 (1.75 - 2.78)	46.927	7.36818e-12	1	7.80264	3.69505	136	1607	174	4535	144	178	1.47452	1.47 (1.23 - 1.77)	17.3042	3.18485e-05	1	6.68553	4.63374	189	2638	334	6874	162	215
phecode_681.5	Cellulitis and abscess of leg, except foot	1.71853	1.72 (1.36 - 2.18)	20.6115	5.62561e-06	1	2.43699	1.43266	117	4684	175	12040	75	95	0.711098	1.79758	1.80 (1.17 - 2.77)	7.22411	0.00719309	0	1.87567	1.0522	35	1831	51	4796	21	40	1.67907	1.68 (1.27 - 2.23)	13.2197	0.000277018	0	2.79387	1.68295	82	2853	124	7244	54	55
phecode_366	Cataract	1.71742	1.72 (1.48 - 2.00)	50.9129	9.65565e-13	1	6.26841	3.74804	298	4456	454	11659	122	197	0.055584	1.43335	1.43 (1.12 - 1.84)	8.15787	0.00428747	0	5.48913	3.89421	101	1739	187	4615	47	85	1.91287	1.91 (1.58 - 2.31)	46.473	9.28877e-12	1	6.76047	3.65203	197	2717	267	7044	75	112
phecode_473.4	Voice disturbance	1.71556	1.72 (1.40 - 2.10)	28.1831	1.10364e-07	1	3.39836	2.00939	162	4605	244	11899	109	167	0.17515	2.02401	2.02 (1.50 - 2.73)	22.2328	2.41509e-06	1	4.29279	2.16802	78	1739	104	4693	70	90	1.50858	1.51 (1.15 - 1.98)	8.76929	0.00306344	0	2.84746	1.9058	84	2866	140	7206	39	77
phecode_386.2	Peripheral or central vertigo	1.71507	1.72 (1.31 - 2.25)	15.4406	8.51404e-05	0	1.82459	1.07201	88	4735	131	12089	53	90	0.867705	1.69367	1.69 (1.16 - 2.47)	7.61415	0.00579122	0	2.42718	1.44748	45	1809	70	4766	33	51	1.76422	1.76 (1.19 - 2.61)	8.24323	0.00409043	0	1.4483	0.826111	43	2926	61	7323	20	39
phecode_537	Other disorders of stomach and duodenum	1.69918	1.70 (1.45 - 2.00)	42.0674	8.81793e-11	1	5.3395	3.21298	254	4503	388	11688	119	234	0.623972	1.62678	1.63 (1.28 - 2.08)	15.6253	7.72145e-05	0	6.04064	3.80172	110	1711	181	4580	66	126	1.77102	1.77 (1.43 - 2.20)	27.2747	1.76509e-07	1	4.90463	2.8298	144	2792	207	7108	53	108
phecode_564	Functional digestive disorders	1.69836	1.70 (1.30 - 2.22)	15.1464	9.94859e-05	0	1.87883	1.11487	89	4648	135	11974	139	201	0.973875	1.69188	1.69 (1.13 - 2.54)	6.60276	0.0101821	0	2.14286	1.27775	39	1781	61	4713	67	113	1.71122	1.71 (1.19 - 2.46)	8.68679	0.00320525	0	1.71409	1.00886	50	2867	74	7261	72	88
phecode_585.3	Chronic renal failure [CKD]	1.68534	1.69 (1.47 - 1.93)	56.2002	6.54564e-14	1	7.86114	4.81846	351	4114	568	11220	411	522	0.00284013	2.29713	2.30 (1.80 - 2.92)	47.8464	4.60949e-12	1	7.18326	3.25926	127	1641	154	4571	119	162	1.45472	1.45 (1.23 - 1.72)	19.0813	1.25263e-05	1	8.30552	5.86153	224	2473	414	6649	292	360
phecode_915	Superficial injury without mention of infection	1.6834	1.68 (1.33 - 2.14)	18.7035	1.52702e-05	1	2.38743	1.4321	114	4661	174	11976	101	160	0.385763	1.4576	1.46 (0.97 - 2.20)	3.26888	0.070606	0	1.9544	1.34911	36	1806	65	4753	45	69	1.81042	1.81 (1.35 - 2.43)	16.11	5.9768e-05	0	2.65939	1.48663	78	2855	109	7223	56	91
phecode_365	Glaucoma	1.67885	1.68 (1.40 - 2.02)	30.9175	2.69232e-08	1	4.03428	2.44285	193	4591	296	11821	92	193	0.432432	1.87019	1.87 (1.40 - 2.51)	18.055	2.1461e-05	1	4.27258	2.33091	79	1770	112	4693	38	82	1.56549	1.57 (1.23 - 1.99)	13.8757	0.000195304	0	3.88416	2.51641	114	2821	184	7128	54	111
phecode_479	Other upper respiratory disease	1.6786	1.68 (1.45 - 1.94)	49.6146	1.87117e-12	1	6.84003	4.19072	313	4263	501	11454	300	355	0.919515	1.69889	1.70 (1.35 - 2.13)	21.4984	3.54132e-06	1	7.36301	4.46939	129	1623	211	4510	135	166	1.66888	1.67 (1.38 - 2.02)	28.4214	9.75787e-08	1	6.51558	4.00885	184	2640	290	6944	165	189
phecode_930	Allergic reaction to food	1.67743	1.68 (1.32 - 2.13)	18.6235	1.59246e-05	1	2.39434	1.44132	115	4688	176	12035	73	99	0.34163	1.85003	1.85 (1.37 - 2.49)	16.8584	4.02739e-05	0	4.10811	2.26329	76	1774	109	4707	37	71	1.46381	1.46 (0.98 - 2.18)	3.57915	0.0585092	0	1.32069	0.906018	39	2914	67	7328	36	28
phecode_261.4	Vitamin D deficiency	1.67428	1.67 (1.45 - 1.93)	52.4322	4.45358e-13	1	7.27273	4.47487	336	4284	536	11442	256	332	0.0235983	1.40287	1.40 (1.14 - 1.72)	10.7137	0.00106344	0	8.73061	6.38343	152	1589	299	4385	146	203	2.03297	2.03 (1.67 - 2.48)	51.3635	7.6751e-13	1	6.39111	3.24925	184	2695	237	7057	110	129
phecode_561.2	Flatulence	1.67386	1.67 (1.44 - 1.95)	45.8464	1.27896e-11	1	6.28904	3.8548	292	4351	463	11548	233	299	0.634031	1.61992	1.62 (1.30 - 2.02)	18.6251	1.59109e-05	1	7.56208	4.80729	134	1638	227	4495	115	165	1.74048	1.74 (1.42 - 2.14)	28.3616	1.00643e-07	1	5.50331	3.23776	158	2713	236	7053	118	134
phecode_252.1	Hyperparathyroidism	1.67091	1.67 (1.30 - 2.15)	16.4759	4.92732e-05	0	2.14986	1.29785	103	4688	158	12016	85	136	0.26858	1.48267	1.48 (1.06 - 2.08)	5.28488	0.0215114	0	2.93638	1.99958	54	1785	96	4705	48	86	1.99037	1.99 (1.37 - 2.90)	13.2949	0.000266132	0	1.65989	0.840906	49	2903	62	7311	37	50
phecode_681.7	Cellulitis and abscess of trunk	1.66839	1.67 (1.27 - 2.18)	14.1686	0.000167135	0	1.84609	1.11475	89	4732	136	12064	55	110	0.584829	1.50303	1.50 (0.98 - 2.30)	3.57117	0.058791	0	1.82403	1.22103	34	1830	59	4773	23	55	1.79458	1.79 (1.27 - 2.54)	11.1035	0.000861655	0	1.85999	1.04506	55	2902	77	7291	32	55
phecode_276.14	Hypopotassemia	1.66687	1.67 (1.34 - 2.07)	21.5011	3.53619e-06	1	2.86135	1.73648	136	4617	211	11940	123	159	0.230884	1.43727	1.44 (1.03 - 2.00)	4.69025	0.0303342	0	3.06178	2.15031	56	1773	103	4687	58	97	1.8891	1.89 (1.41 - 2.53)	18.7735	1.47199e-05	1	2.73598	1.46719	80	2844	108	7253	65	62
phecode_274.1	Gout	1.6609	1.66 (1.42 - 1.94)	40.4767	1.98971e-10	1	5.83942	3.59945	264	4257	422	11302	355	586	6.61136e-06	3.26754	3.27 (2.34 - 4.56)	53.8447	2.16977e-13	1	4.27397	1.34799	78	1747	65	4757	62	65	1.35857	1.36 (1.13 - 1.63)	10.8298	0.000998813	0	6.89911	5.17241	186	2510	357	6545	293	521
phecode_798	Malaise and fatigue	1.65908	1.66 (1.48 - 1.86)	73.3814	1.0687e-17	1	13.0201	8.27586	485	3240	924	10241	1151	1145	0.784836	1.6759	1.68 (1.38 - 2.04)	26.7261	2.34435e-07	1	11.9942	7.5207	166	1218	327	4021	503	539	1.64371	1.64 (1.42 - 1.90)	45.8956	1.24724e-11	1	13.6267	8.75752	319	2022	597	6220	648	606
phecode_426	Cardiac conduction disorders	1.65409	1.65 (1.22 - 2.25)	10.5406	0.00116781	0	1.41402	0.859669	68	4741	105	12109	67	96	0.842093	1.74074	1.74 (0.88 - 3.43)	2.63024	0.104846	0	0.749465	0.431921	14	1854	21	4841	19	25	1.61839	1.62 (1.15 - 2.28)	7.63935	0.00571085	0	1.83611	1.14255	54	2887	84	7268	48	71
phecode_599.5	Frequency of urination and polyuria	1.64274	1.64 (1.44 - 1.87)	57.1762	3.98471e-14	1	8.77619	5.53239	398	4137	650	11099	341	561	0.0475287	2.10589	2.11 (1.60 - 2.77)	29.4346	5.78356e-08	1	5.25727	2.56734	94	1694	122	4630	99	135	1.52459	1.52 (1.31 - 1.77)	31.3058	2.20421e-08	1	11.0666	7.54609	304	2443	528	6469	242	426
phecode_695.8	Other specified erythematous conditions	1.63855	1.64 (1.25 - 2.15)	12.8274	0.000341589	0	1.78646	1.09791	86	4728	134	12071	62	105	0.952133	1.64057	1.64 (1.12 - 2.41)	6.48808	0.01086	0	2.32432	1.42976	43	1807	69	4757	37	61	1.65645	1.66 (1.12 - 2.44)	6.64589	0.00993848	0	1.45074	0.880878	43	2921	65	7314	25	44
phecode_465	Acute upper respiratory infections of multiple or unspecified sites	1.63817	1.64 (1.40 - 1.92)	38.2142	6.33887e-10	1	5.96435	3.72746	261	4115	430	11106	500	774	0.100382	1.39686	1.40 (1.09 - 1.79)	6.95995	0.00833544	0	6.11354	4.45399	98	1505	197	4226	284	464	1.84408	1.84 (1.50 - 2.26)	35.1412	3.06652e-09	1	5.87811	3.27569	163	2610	233	6880	216	310
phecode_704.8	Other specified diseases of hair and hair follicles	1.638	1.64 (1.28 - 2.09)	15.8819	6.7421e-05	0	2.24319	1.38154	107	4663	167	11921	106	222	0.995206	1.62953	1.63 (1.07 - 2.48)	5.30775	0.0212308	0	1.95334	1.20783	36	1807	58	4744	44	85	1.63688	1.64 (1.21 - 2.21)	10.4237	0.00124409	0	2.42569	1.49602	71	2856	109	7177	62	137
phecode_475	Chronic sinusitis	1.63129	1.63 (1.30 - 2.05)	18.1497	2.04206e-05	1	2.65581	1.64496	124	4545	197	11779	207	334	0.935768	1.61482	1.61 (1.13 - 2.31)	7.08886	0.00775646	0	2.78862	1.74542	50	1743	82	4616	94	189	1.64498	1.64 (1.22 - 2.21)	11.1256	0.000851461	0	2.57302	1.5801	74	2802	115	7163	113	145
phecode_817	Concussion	1.63055	1.63 (1.17 - 2.28)	8.38337	0.0037867	0	1.18184	0.728135	57	4766	89	12134	53	87	0.769443	1.56367	1.56 (0.98 - 2.50)	3.5168	0.0607495	0	1.50862	0.970072	28	1828	47	4798	31	42	1.72408	1.72 (1.07 - 2.77)	5.17185	0.0229557	0	0.977418	0.56926	29	2938	42	7336	22	45
phecode_701.1	Keratoderma, acquired	1.62991	1.63 (1.20 - 2.22)	9.79718	0.0017478	0	1.3863	0.855123	67	4766	104	12058	43	148	0.362171	1.92348	1.92 (1.21 - 3.07)	7.79351	0.00524342	0	1.66577	0.872999	31	1830	42	4769	26	76	1.44153	1.44 (0.95 - 2.18)	3.04601	0.0809359	0	1.21131	0.843423	36	2936	62	7289	17	72
phecode_351	Other peripheral nerve disorders	1.62691	1.63 (1.37 - 1.94)	30.5001	3.33848e-08	1	4.67555	2.92662	214	4363	343	11377	299	590	0.236074	1.42761	1.43 (1.08 - 1.89)	6.33351	0.0118477	0	4.57971	3.25256	79	1646	149	4432	162	306	1.77875	1.78 (1.42 - 2.23)	26.0098	3.39691e-07	1	4.73352	2.71747	135	2717	194	6945	137	284
phecode_368	Visual disturbances	1.62305	1.62 (1.38 - 1.91)	35.0461	3.21989e-09	1	5.33991	3.35889	249	4414	403	11595	213	312	0.206487	1.83556	1.84 (1.44 - 2.33)	25.3413	4.80318e-07	1	6.67421	3.75	118	1650	177	4543	119	167	1.47889	1.48 (1.19 - 1.84)	12.3299	0.000445772	0	4.52504	3.10525	131	2764	226	7052	94	145
phecode_949	Allergies, other	1.62244	1.62 (1.43 - 1.84)	56.9506	4.46897e-14	1	9.08695	5.80308	417	4172	689	11184	287	437	0.216803	1.52176	1.52 (1.28 - 1.81)	22.3207	2.30706e-06	1	12.6966	8.72308	218	1499	401	4196	170	290	1.8064	1.81 (1.50 - 2.18)	39.7776	2.84586e-10	1	6.92897	3.95822	199	2673	288	6988	117	147
phecode_727.1	Synovitis and tenosynovitis	1.62232	1.62 (1.31 - 2.01)	20.3419	6.47674e-06	1	3.02646	1.88742	143	4582	226	11748	151	336	0.811976	1.57357	1.57 (1.14 - 2.17)	7.73797	0.00540715	0	3.37017	2.16837	61	1749	102	4602	77	183	1.66805	1.67 (1.26 - 2.21)	12.8761	0.000332796	0	2.81304	1.70564	82	2833	124	7146	74	153
phecode_300.11	Generalized anxiety disorder	1.62155	1.62 (1.40 - 1.88)	41.4763	1.19308e-10	1	6.42579	4.06281	297	4325	489	11547	254	274	0.440753	1.70541	1.71 (1.39 - 2.10)	26.0144	3.38872e-07	1	8.93983	5.44333	156	1589	256	4447	142	184	1.57038	1.57 (1.27 - 1.94)	17.3936	3.03841e-05	1	4.90094	3.17742	141	2736	233	7100	112	90
phecode_741.4	Joint effusions	1.62065	1.62 (1.39 - 1.88)	39.8961	2.67838e-10	1	6.3128	3.99172	289	4289	463	11136	298	711	0.26851	1.46377	1.46 (1.15 - 1.86)	10.0319	0.00153853	0	6.49052	4.52721	113	1628	203	4281	146	403	1.74382	1.74 (1.43 - 2.12)	31.4709	2.02457e-08	1	6.20374	3.65425	176	2661	260	6855	152	308
phecode_797	Shock	1.61889	1.62 (1.29 - 2.04)	17.3182	3.16145e-05	1	2.53849	1.58341	122	4684	194	12058	70	58	0.545565	1.78259	1.78 (1.15 - 2.77)	6.84201	0.00890384	0	1.81818	1.02817	34	1836	50	4813	17	24	1.5546	1.55 (1.19 - 2.03)	10.5149	0.00118417	0	2.99728	1.94884	88	2848	144	7245	53	34
phecode_458.9	Hypotension NOS	1.6173	1.62 (1.39 - 1.88)	39.4844	3.30695e-10	1	6.16083	3.90106	285	4341	470	11578	250	262	0.557328	1.70976	1.71 (1.31 - 2.24)	15.5511	8.03068e-05	0	4.98615	2.97793	90	1715	143	4659	82	85	1.57121	1.57 (1.31 - 1.89)	23.7813	1.07926e-06	1	6.91244	4.51283	195	2626	327	6919	168	177
phecode_571.5	Other chronic nonalcoholic liver disease	1.61438	1.61 (1.34 - 1.94)	25.9508	3.50231e-07	1	3.98628	2.50726	186	4480	302	11743	210	265	0.615762	1.48866	1.49 (1.11 - 1.99)	7.35745	0.00667853	0	4.14334	2.82165	74	1712	134	4615	101	138	1.71676	1.72 (1.35 - 2.19)	19.4171	1.05063e-05	1	3.88889	2.30263	112	2768	168	7128	109	127
phecode_727	Other disorders of synovium, tendon, and bursa	1.60853	1.61 (1.26 - 2.05)	14.8183	0.000118382	0	2.21211	1.38685	107	4730	170	12088	39	52	0.952418	1.61577	1.62 (1.16 - 2.26)	8.06604	0.00451026	0	3.05466	1.91279	57	1809	93	4769	21	25	1.62704	1.63 (1.14 - 2.33)	7.21591	0.007226	0	1.68294	1.0411	50	2921	77	7319	18	27
phecode_338.2	Chronic pain	1.60844	1.61 (1.41 - 1.83)	53.5133	2.56847e-13	1	8.75706	5.63099	403	4199	676	11329	274	305	0.16469	1.45288	1.45 (1.20 - 1.76)	14.4649	0.000142799	0	9.87298	7.01123	171	1561	331	4390	155	166	1.76885	1.77 (1.49 - 2.10)	43.0379	5.369e-11	1	8.08362	4.73641	232	2638	345	6939	119	139
phecode_475.9	Postnasal drip	1.60734	1.61 (1.24 - 2.08)	13.4126	0.00024994	0	2.00372	1.25612	97	4744	154	12106	35	50	0.405399	1.83447	1.83 (1.25 - 2.68)	10.0674	0.00150918	0	2.46385	1.3583	46	1821	66	4793	20	28	1.44995	1.45 (1.02 - 2.05)	4.43783	0.0351508	0	1.71486	1.18903	51	2923	88	7313	15	22
phecode_530.2	Esophageal bleeding (varices/hemorrhage)	1.60582	1.61 (1.24 - 2.08)	13.0935	0.000296321	0	1.96443	1.23245	95	4741	151	12101	40	58	0.275355	1.8879	1.89 (1.28 - 2.79)	10.4567	0.00122207	0	2.33918	1.25282	44	1837	61	4808	6	18	1.42311	1.42 (1.01 - 2.01)	4.03024	0.0446915	0	1.72589	1.21902	51	2904	90	7293	34	40
phecode_782.6	Pallor and flushing	1.60332	1.60 (1.20 - 2.14)	10.2996	0.00133062	0	1.54831	0.971349	75	4769	119	12132	32	59	0.237727	1.3911	1.39 (0.94 - 2.05)	2.81171	0.0935784	0	2.14133	1.54863	40	1828	75	4768	19	44	1.99175	1.99 (1.28 - 3.11)	9.52912	0.00202237	0	1.17608	0.593952	35	2941	44	7364	13	15
phecode_456	Chronic venous insufficiency [CVI]	1.60233	1.60 (1.30 - 1.98)	19.4252	1.04616e-05	1	3.01497	1.90319	143	4600	230	11855	133	225	0.0503483	1.16021	1.16 (0.80 - 1.69)	0.601707	0.437928	0	2.20022	1.90217	40	1778	91	4693	69	103	1.88061	1.88 (1.45 - 2.44)	23.6479	1.15672e-06	1	3.52137	1.90385	103	2822	139	7162	64	122
phecode_690.1	Seborrheic dermatitis	1.6017	1.60 (1.25 - 2.05)	14.1707	0.000166952	0	2.17938	1.3719	104	4668	166	11934	104	210	0.717818	1.73604	1.74 (1.06 - 2.83)	5.01446	0.0251365	0	1.46421	0.848686	27	1817	41	4790	43	56	1.54357	1.54 (1.16 - 2.06)	8.90451	0.00284467	0	2.62978	1.71963	77	2851	125	7144	61	154
phecode_578.2	Blood in stool	1.59648	1.60 (1.38 - 1.85)	39.686	2.98251e-10	1	6.59865	4.23772	304	4303	502	11344	269	464	0.758012	1.54614	1.55 (1.20 - 1.99)	11.8147	0.000587633	0	5.68562	3.75267	102	1692	176	4514	93	197	1.62087	1.62 (1.35 - 1.94)	27.7464	1.38304e-07	1	7.18095	4.55562	202	2611	326	6830	176	267
phecode_433.8	Late effects of cerebrovascular disease	1.59547	1.60 (1.18 - 2.15)	9.59399	0.00195215	0	1.4866	0.936961	71	4705	114	12053	100	143	0.561134	1.84152	1.84 (1.05 - 3.22)	4.70312	0.0301079	0	1.13575	0.619963	21	1828	30	4809	38	48	1.49875	1.50 (1.05 - 2.13)	5.12158	0.0236301	0	1.70823	1.14629	50	2877	84	7244	62	95
phecode_772.2	Spasm of muscle	1.59489	1.59 (1.26 - 2.03)	14.8872	0.000114137	0	2.31491	1.46409	111	4684	179	12047	81	84	0.839027	1.64037	1.64 (1.19 - 2.26)	9.43844	0.00212485	0	3.41094	2.10744	63	1784	102	4738	40	47	1.57112	1.57 (1.09 - 2.26)	6.04891	0.0139149	0	1.62822	1.04251	48	2900	77	7309	41	37
phecode_528	Diseases of the oral soft tissues, excluding lesions specific for gingiva and tongue	1.59155	1.59 (1.17 - 2.16)	8.94647	0.00278006	0	1.38573	0.875184	67	4768	107	12119	41	84	0.322251	1.88299	1.88 (1.22 - 2.90)	8.52098	0.00351075	0	1.9241	1.03114	36	1835	50	4799	16	38	1.35733	1.36 (0.87 - 2.11)	1.87063	0.171403	0	1.04588	0.772672	31	2933	57	7320	25	46
phecode_599.3	Dysuria	1.58587	1.59 (1.38 - 1.82)	42.8386	5.94467e-11	1	7.345	4.7607	340	4289	563	11263	247	484	0.547219	1.53977	1.54 (1.27 - 1.87)	19.3544	1.08569e-05	1	10.197	6.86789	176	1550	314	4258	161	315	1.68446	1.68 (1.38 - 2.06)	26.1175	3.21255e-07	1	5.64933	3.43259	164	2739	249	7005	86	169
phecode_706.8	Other specified diseases of sebaceous glands	1.58485	1.58 (1.34 - 1.87)	30.1464	4.00624e-08	1	5.03306	3.23584	236	4453	385	11513	187	412	0.0430663	1.95373	1.95 (1.52 - 2.52)	27.9058	1.27368e-07	1	6.09279	3.21413	109	1680	151	4547	98	189	1.36339	1.36 (1.09 - 1.70)	7.64992	0.00567748	0	4.37931	3.25	127	2773	234	6966	89	223
phecode_585.2	Renal failure NOS	1.58338	1.58 (1.25 - 2.00)	15.2187	9.57496e-05	0	2.4694	1.57389	117	4621	190	11882	138	238	0.996351	1.57138	1.57 (1.00 - 2.46)	3.97377	0.0462142	0	1.68662	1.07996	31	1807	52	4763	49	72	1.57657	1.58 (1.20 - 2.07)	10.8742	0.000975125	0	2.96552	1.90161	86	2814	138	7119	89	166
phecode_1009	Injury, NOS	1.58041	1.58 (1.39 - 1.79)	51.7222	6.3936e-13	1	9.4991	6.2278	421	4011	719	10826	444	765	0.503608	1.6576	1.66 (1.36 - 2.03)	24.7861	6.40562e-07	1	9.79351	6.14709	166	1529	280	4275	192	332	1.53314	1.53 (1.31 - 1.80)	27.3684	1.68161e-07	1	9.31677	6.2804	255	2482	439	6551	252	433
phecode_550.4	Umbilical hernia	1.5785	1.58 (1.20 - 2.08)	10.8366	0.000995115	0	1.74709	1.11393	84	4724	136	12073	68	101	0.807354	1.64383	1.64 (0.96 - 2.81)	3.37058	0.0663704	0	1.17836	0.720165	22	1845	35	4825	20	27	1.54542	1.55 (1.12 - 2.13)	7.2546	0.00707195	0	2.10813	1.37434	62	2879	101	7248	48	74
phecode_681	Superficial cellulitis and abscess	1.57335	1.57 (1.32 - 1.87)	26.1944	3.08722e-07	1	4.53461	2.93056	209	4400	349	11560	267	401	0.240601	1.33021	1.33 (0.98 - 1.80)	3.43938	0.0636595	0	3.65991	2.7766	65	1711	131	4587	111	169	1.71291	1.71 (1.38 - 2.12)	24.5694	7.16798e-07	1	5.08295	3.03157	144	2689	218	6973	156	232
phecode_720	Spinal stenosis	1.5642	1.56 (1.30 - 1.88)	22.8118	1.78665e-06	1	3.96166	2.56942	186	4509	310	11755	181	245	0.526364	1.46309	1.46 (1.10 - 1.95)	6.74488	0.00940171	0	4.07041	2.81837	74	1744	135	4655	69	97	1.6434	1.64 (1.29 - 2.09)	16.6046	4.60398e-05	0	3.89294	2.4055	112	2765	175	7100	112	148
phecode_531.2	Gastric ulcer	1.56077	1.56 (1.16 - 2.09)	8.9919	0.00271179	0	1.51201	0.974053	73	4755	119	12098	48	93	0.853947	1.50589	1.51 (0.98 - 2.32)	3.49515	0.0615487	0	1.76188	1.17696	33	1840	57	4786	14	44	1.61833	1.62 (1.09 - 2.41)	5.67472	0.0172111	0	1.35364	0.840792	40	2915	62	7312	34	49
phecode_394.7	Disease of tricuspid valve	1.55766	1.56 (1.22 - 1.99)	12.9397	0.000321679	0	2.25244	1.4578	106	4600	176	11897	170	237	0.150305	1.9375	1.94 (1.33 - 2.83)	12.094	0.000505857	0	2.59669	1.35728	47	1763	65	4724	77	98	1.34391	1.34 (0.98 - 1.85)	3.32624	0.0681827	0	2.03729	1.52389	59	2837	111	7173	93	139
phecode_416	Cardiomegaly	1.55591	1.56 (1.22 - 1.98)	13.0736	0.000299483	0	2.34495	1.51986	107	4456	181	11728	313	401	0.316834	1.93323	1.93 (1.16 - 3.21)	6.71592	0.0095556	0	1.44044	0.750313	26	1779	36	4762	82	89	1.45362	1.45 (1.10 - 1.91)	7.159	0.00745886	0	2.93691	2.03909	81	2677	145	6966	231	312
phecode_215	Other benign neoplasm of connective and other soft tissue	1.55363	1.55 (1.19 - 2.03)	10.7255	0.00105671	0	1.86387	1.20771	89	4686	146	11943	101	221	0.495762	1.71433	1.71 (1.17 - 2.52)	7.73773	0.00540788	0	2.39001	1.40815	44	1797	67	4691	46	129	1.42987	1.43 (0.99 - 2.07)	3.65301	0.055968	0	1.53374	1.07762	45	2889	79	7252	55	92
phecode_729	Other disorders of soft tissues	1.55294	1.55 (1.39 - 1.74)	59.7501	1.077e-14	1	11.4839	7.7102	534	4116	928	11108	226	274	0.554521	1.48008	1.48 (1.24 - 1.77)	18.6673	1.55627e-05	1	11.502	8.07231	206	1585	384	4373	96	130	1.60443	1.60 (1.39 - 1.85)	41.757	1.03349e-10	1	11.4725	7.47355	328	2531	544	6735	130	144
phecode_1000	Burns	1.55289	1.55 (1.19 - 2.03)	10.3454	0.00129798	0	1.79503	1.16337	86	4705	141	11979	85	190	0.134617	1.26906	1.27 (0.86 - 1.87)	1.46591	0.225993	0	2.11268	1.67224	39	1807	80	4704	41	103	1.93421	1.93 (1.32 - 2.84)	11.813	0.000588193	0	1.59593	0.831516	47	2898	61	7275	44	87
phecode_578.9	Hemorrhage of gastrointestinal tract	1.55154	1.55 (1.28 - 1.89)	19.5759	9.66819e-06	1	3.51962	2.29722	165	4523	275	11696	188	339	0.166233	1.22749	1.23 (0.83 - 1.81)	1.06906	0.301159	0	2.07424	1.69634	38	1794	81	4694	55	112	1.67966	1.68 (1.34 - 2.11)	20.2736	6.71209e-06	1	4.44678	2.69594	127	2729	194	7002	133	227
phecode_994.2	Sepsis	1.54985	1.55 (1.18 - 2.03)	10.2531	0.00136453	0	1.78164	1.15688	86	4741	141	12047	49	122	0.170536	2.00769	2.01 (1.24 - 3.24)	8.45761	0.00363519	0	1.60342	0.80512	30	1841	39	4805	16	43	1.37103	1.37 (0.99 - 1.90)	3.56652	0.0589558	0	1.89445	1.38889	56	2900	102	7242	33	79
phecode_280.2	Iron deficiency anemia secondary to blood loss (chronic)	1.54866	1.55 (1.18 - 2.03)	10.1177	0.00146855	0	1.75801	1.1423	85	4750	140	12116	41	54	0.00562958	0.941557	0.94 (0.59 - 1.49)	0.0656636	0.797759	0	1.33761	1.41946	25	1844	69	4792	18	26	2.12983	2.13 (1.51 - 3.01)	19.155	1.20521e-05	1	2.02293	0.960108	60	2906	71	7324	23	28
phecode_715	Other inflammatory spondylopathies	1.54509	1.55 (1.21 - 1.98)	12.0977	0.000504835	0	2.12415	1.38515	103	4746	170	12103	27	37	0.679501	1.6472	1.65 (1.16 - 2.34)	7.92828	0.00486681	0	2.77333	1.70221	52	1823	83	4793	12	11	1.46602	1.47 (1.03 - 2.08)	4.68862	0.0303631	0	1.71486	1.17615	51	2923	87	7310	15	26
phecode_497	Bronchitis	1.54026	1.54 (1.29 - 1.84)	22.7696	1.82632e-06	1	4.37844	2.887	199	4346	337	11336	331	637	0.525382	1.44015	1.44 (1.10 - 1.89)	6.94922	0.00838559	0	4.81998	3.39689	83	1639	155	4408	165	324	1.6312	1.63 (1.29 - 2.07)	16.6679	4.45288e-05	0	4.1091	2.55977	116	2707	182	6928	166	313
phecode_698	Pruritus and related conditions	1.53996	1.54 (1.27 - 1.87)	19.7411	8.86748e-06	1	3.64793	2.39954	172	4543	289	11755	161	266	0.905814	1.54493	1.54 (1.19 - 2.00)	11.146	0.000842128	0	5.36613	3.54039	96	1693	167	4550	98	170	1.57486	1.57 (1.18 - 2.10)	9.59714	0.00194881	0	2.5974	1.66507	76	2850	122	7205	63	96
phecode_1100	Family history	1.53558	1.54 (1.18 - 2.00)	10.2096	0.00139714	0	1.83808	1.20472	89	4753	148	12137	34	25	0.422432	1.69009	1.69 (1.21 - 2.37)	9.52538	0.00202649	0	3.0465	1.82527	57	1814	89	4787	16	11	1.35639	1.36 (0.88 - 2.09)	1.92346	0.165476	0	1.07708	0.796329	32	2939	59	7350	18	14
phecode_530.11	GERD	1.53394	1.53 (1.37 - 1.72)	54.1869	1.82301e-13	1	14.7507	10.1367	494	2855	1068	9468	1527	1774	0.167811	1.70294	1.70 (1.42 - 2.04)	33.2276	8.19768e-09	1	17.6	11.1447	198	927	442	3524	762	921	1.45777	1.46 (1.26 - 1.69)	25.3121	4.87634e-07	1	13.3094	9.52816	296	1928	626	5944	765	853
phecode_716.9	Arthropathy NOS	1.53325	1.53 (1.28 - 1.84)	21.0114	4.56564e-06	1	4.0564	2.68348	187	4423	317	11496	266	497	0.832893	1.57221	1.57 (1.19 - 2.07)	10.5912	0.00113628	0	4.84429	3.13649	84	1650	145	4478	153	264	1.51556	1.52 (1.18 - 1.94)	10.9317	0.000945305	0	3.58136	2.39221	103	2773	172	7018	113	233
phecode_285	Other anemias	1.53232	1.53 (1.35 - 1.73)	46.1074	1.11946e-11	1	10.1727	6.88199	424	3744	782	10581	708	947	0.555289	1.59977	1.60 (1.30 - 1.97)	19.921	8.07092e-06	1	9.57854	6.21048	150	1416	275	4153	321	459	1.49223	1.49 (1.28 - 1.74)	26.0866	3.2644e-07	1	10.5304	7.31074	274	2328	507	6428	387	488
phecode_550	Abdominal hernia	1.53106	1.53 (1.21 - 1.94)	12.7217	0.000361434	0	2.37495	1.56406	113	4645	188	11832	118	290	0.411873	1.71342	1.71 (1.16 - 2.54)	7.38148	0.0065899	0	2.26537	1.33472	42	1812	64	4731	33	92	1.43519	1.44 (1.07 - 1.93)	5.82464	0.0158032	0	2.4449	1.71626	71	2833	124	7101	85	198
phecode_610.4	Benign neoplasm of breast	1.52916	1.53 (0.94 - 2.49)	2.95259	0.0857401	0	0.537523	0.35217	26	4811	43	12167	39	100	0.330959	1.48521	1.49 (0.90 - 2.46)	2.39241	0.121925	0	1.2973	0.877193	24	1826	42	4746	37	99	4.97219	4.97 (0.45 - 54.85)	2.11445	0.145914	0	0.0669568	0.0134735	2	2985	1	7421	2	1
phecode_586	Other disorders of the kidney and ureters	1.52876	1.53 (1.33 - 1.76)	34.2674	4.80366e-09	1	6.88753	4.61525	316	4272	544	11243	288	523	0.898592	1.55184	1.55 (1.19 - 2.02)	10.9034	0.000959885	0	5.13966	3.37365	92	1698	159	4554	97	174	1.51196	1.51 (1.27 - 1.79)	22.7579	1.83749e-06	1	8.00572	5.44247	224	2574	385	6689	191	349
phecode_780	Hypothermia/Chills	1.52787	1.53 (1.19 - 1.96)	11.4287	0.000723173	0	2.11838	1.39672	102	4713	171	12072	61	67	0.608503	1.43049	1.43 (0.99 - 2.07)	3.61345	0.0573141	0	2.36814	1.66735	44	1814	81	4777	29	29	1.62167	1.62 (1.16 - 2.26)	8.25844	0.00405629	0	1.96145	1.21869	58	2899	90	7295	32	38
phecode_261.2	Vitamin B-complex deficiencies	1.52252	1.52 (1.18 - 1.97)	10.2655	0.00135542	0	1.93548	1.27974	93	4712	156	12034	71	120	0.286861	1.75569	1.76 (1.21 - 2.54)	9.1529	0.00248325	0	2.596	1.49533	48	1801	72	4743	38	72	1.34177	1.34 (0.93 - 1.93)	2.51485	0.112778	0	1.52233	1.13898	45	2911	84	7291	33	48
phecode_427.21	Atrial fibrillation	1.52131	1.52 (1.33 - 1.74)	37.3375	9.93537e-10	1	8.28374	5.60423	348	3853	646	10881	675	783	0.0111144	2.0629	2.06 (1.58 - 2.70)	29.1263	6.78116e-08	1	5.61993	2.80553	97	1629	132	4573	161	182	1.38506	1.39 (1.18 - 1.62)	16.3451	5.27916e-05	0	10.1414	7.53445	251	2224	514	6308	514	601
phecode_579.8	Nonspecific abnormal findings in stool contents	1.52112	1.52 (1.20 - 1.93)	12.059	0.000515442	0	2.30126	1.52489	110	4670	185	11947	96	178	0.155539	1.88041	1.88 (1.30 - 2.71)	11.7389	0.000612061	0	2.70416	1.45651	50	1799	70	4736	38	81	1.31044	1.31 (0.96 - 1.80)	2.84419	0.0917049	0	2.04708	1.56975	60	2871	115	7211	58	97
phecode_292.4	Altered mental status	1.52093	1.52 (1.31 - 1.76)	31.6533	1.84299e-08	1	6.32453	4.25039	297	4399	514	11579	180	217	0.90871	1.53824	1.54 (1.18 - 2.01)	10.2693	0.00135265	0	4.91535	3.25135	90	1741	156	4642	56	89	1.50905	1.51 (1.26 - 1.80)	21.0402	4.4975e-06	1	7.22513	4.90747	207	2658	358	6937	124	128
phecode_008	Intestinal infection	1.51741	1.52 (1.22 - 1.88)	14.4885	0.000141019	0	2.801	1.86371	134	4650	227	11953	92	130	0.716647	1.4619	1.46 (1.06 - 2.02)	5.38645	0.0202938	0	3.22228	2.22685	59	1772	107	4698	56	82	1.57553	1.58 (1.18 - 2.11)	9.48196	0.00207503	0	2.53979	1.62712	75	2878	120	7255	36	48
phecode_272.9	Unspecified disorder of lipoid metabolism	1.51697	1.52 (1.11 - 2.07)	6.97011	0.00828823	0	1.33612	0.884809	64	4726	107	11986	86	217	0.0971032	0.991837	0.99 (0.55 - 1.80)	0.000721926	0.978564	0	0.805585	0.812162	15	1847	39	4763	25	85	1.80785	1.81 (1.25 - 2.62)	10.1303	0.00145851	0	1.6735	0.932657	49	2879	68	7223	61	132
phecode_286.7	Other and unspecified coagulation defects	1.51666	1.52 (1.29 - 1.78)	26.339	2.8644e-07	1	5.4267	3.64544	248	4322	431	11392	306	487	0.00690931	1.9749	1.97 (1.53 - 2.55)	28.0074	1.20851e-07	1	6.00907	3.13574	106	1658	146	4510	123	231	1.28713	1.29 (1.05 - 1.58)	5.78203	0.0161908	0	5.06058	3.97656	142	2664	285	6882	183	256
phecode_433.21	Cerebral artery occlusion, with cerebral infarction	1.51364	1.51 (1.28 - 1.80)	22.943	1.66881e-06	1	4.66266	3.12996	217	4437	375	11606	222	329	0.362376	1.69422	1.69 (1.26 - 2.27)	12.743	0.000357335	0	4.18042	2.51046	76	1742	120	4660	69	107	1.42513	1.43 (1.15 - 1.76)	10.9883	0.000916869	0	4.97179	3.54117	141	2695	255	6946	153	222
phecode_563	Constipation	1.51343	1.51 (1.31 - 1.74)	33.4225	7.41623e-09	1	7.11111	4.81481	320	4180	572	11308	376	430	0.429623	1.61758	1.62 (1.31 - 2.00)	19.9595	7.91006e-06	1	8.56124	5.47145	144	1538	253	4371	205	263	1.44864	1.45 (1.20 - 1.75)	14.8554	0.000116076	0	6.24556	4.39636	176	2642	319	6937	171	167
phecode_008.6	Viral Enteritis	1.51233	1.51 (1.17 - 1.96)	9.95947	0.00160025	0	1.92826	1.28341	93	4730	157	12076	53	77	0.846966	1.55909	1.56 (1.07 - 2.27)	5.41424	0.0199732	0	2.36305	1.52861	44	1818	74	4767	25	46	1.48178	1.48 (1.04 - 2.11)	4.75379	0.0292338	0	1.65485	1.12284	49	2912	83	7309	28	31
phecode_557	Intestinal malabsorption (non-celiac)	1.51215	1.51 (1.09 - 2.10)	6.13762	0.0132335	0	1.17915	0.782907	57	4777	96	12166	42	48	0.189357	1.24677	1.25 (0.79 - 1.96)	0.914205	0.339001	0	1.50781	1.21299	28	1829	59	4805	30	23	1.95707	1.96 (1.20 - 3.19)	7.54531	0.00601664	0	0.974135	0.500135	29	2948	37	7361	12	25
phecode_564.1	Irritable Bowel Syndrome	1.51207	1.51 (1.18 - 1.94)	10.6421	0.00110544	0	2.10818	1.40426	99	4597	170	11936	180	204	0.103561	1.29107	1.29 (0.93 - 1.79)	2.32888	0.126993	0	3.05603	2.38346	54	1713	113	4628	120	146	2.00051	2.00 (1.35 - 2.96)	12.417	0.000425445	0	1.53636	0.773931	45	2884	57	7308	60	58
phecode_368.2	Diplopia and disorders of binocular vision	1.51102	1.51 (1.11 - 2.06)	6.86168	0.00880637	0	1.32835	0.883074	64	4754	108	12122	58	80	0.0262296	2.32603	2.33 (1.43 - 3.78)	12.253	0.000464505	0	1.66131	0.721055	31	1835	35	4819	21	33	1.13099	1.13 (0.75 - 1.71)	0.341051	0.559223	0	1.11789	0.989696	33	2919	73	7303	37	47
phecode_704	Diseases of hair and hair follicles	1.50527	1.51 (1.16 - 1.95)	9.84318	0.00170463	0	1.93774	1.29574	94	4757	159	12112	25	39	0.774871	1.56763	1.57 (1.03 - 2.38)	4.54459	0.033023	0	1.91795	1.23203	36	1841	60	4810	10	17	1.46706	1.47 (1.06 - 2.03)	5.34167	0.0208215	0	1.95024	1.33766	58	2916	99	7302	15	22
phecode_480	Pneumonia	1.49682	1.50 (1.30 - 1.72)	31.5419	1.95186e-08	1	7.1156	4.86879	317	4138	577	11274	421	459	0.420965	1.60528	1.61 (1.27 - 2.03)	15.6815	7.49525e-05	0	6.70163	4.28297	115	1601	201	4492	171	194	1.43615	1.44 (1.20 - 1.71)	16.2225	5.6321e-05	0	7.37495	5.25286	202	2537	376	6782	250	265
phecode_316	Substance addiction and disorders	1.49602	1.50 (1.19 - 1.88)	11.9941	0.000533697	0	2.4963	1.68255	118	4609	203	11862	149	245	0.441975	1.67359	1.67 (1.12 - 2.50)	6.50446	0.0107604	0	2.1751	1.31113	40	1799	63	4742	48	82	1.41169	1.41 (1.07 - 1.87)	5.86484	0.0154462	0	2.70083	1.92837	78	2810	140	7120	101	163
phecode_348.7	Coma	1.49478	1.49 (1.17 - 1.91)	10.4356	0.00123613	0	2.12986	1.43498	103	4733	176	12089	40	45	0.160071	1.92071	1.92 (1.26 - 2.93)	9.51918	0.00203336	0	2.02883	1.06667	38	1835	52	4823	14	12	1.31428	1.31 (0.97 - 1.78)	3.13938	0.0764229	0	2.19372	1.67794	65	2898	124	7266	26	33
phecode_428.3	Heart failure with reduced EF [Systolic or combined heart failure]	1.49416	1.49 (1.20 - 1.87)	12.6718	0.000371202	0	2.64438	1.78542	125	4602	218	11992	149	100	0.276735	1.91494	1.91 (1.18 - 3.10)	7.2492	0.00709324	0	1.56334	0.822538	29	1826	40	4823	32	24	1.39281	1.39 (1.08 - 1.79)	6.69563	0.00966493	0	3.34262	2.42276	96	2776	178	7169	117	76
phecode_585.1	Acute renal failure	1.49384	1.49 (1.30 - 1.72)	31.0037	2.57532e-08	1	6.9246	4.74404	315	4234	569	11425	327	316	0.036095	1.90458	1.90 (1.46 - 2.48)	23.6484	1.15644e-06	1	5.46875	2.94794	98	1694	141	4642	95	104	1.35395	1.35 (1.14 - 1.60)	12.3455	0.000442041	0	7.87087	5.93538	217	2540	428	6783	232	212
phecode_1005	Other symptoms	1.49101	1.49 (1.28 - 1.74)	26.4949	2.6423e-07	1	5.8482	3.99933	272	4379	476	11426	225	408	0.907706	1.50958	1.51 (1.19 - 1.92)	11.6399	0.000645508	0	6.29921	4.26348	112	1666	200	4491	109	196	1.48186	1.48 (1.21 - 1.81)	15.064	0.000103927	0	5.56909	3.82749	160	2713	276	6935	116	212
phecode_041	Bacterial infection NOS	1.48994	1.49 (1.15 - 1.93)	9.20438	0.00241437	0	1.91587	1.29402	92	4710	158	12052	74	100	0.50262	1.65102	1.65 (1.09 - 2.50)	5.73335	0.0166457	0	1.99676	1.21901	37	1816	59	4781	34	47	1.3958	1.40 (1.00 - 1.95)	3.90019	0.0482807	0	1.86504	1.34328	55	2894	99	7271	40	53
phecode_338.1	Acute pain	1.48921	1.49 (1.33 - 1.67)	47.4261	5.71172e-12	1	11.0942	7.73144	509	4079	927	11063	288	320	0.664647	1.45705	1.46 (1.23 - 1.72)	19.3845	1.06871e-05	1	13.3638	9.57312	234	1517	453	4279	136	155	1.53625	1.54 (1.32 - 1.79)	29.7007	5.04157e-08	1	9.69334	6.53072	275	2562	474	6784	152	165
phecode_766	Neuralgia, neuritis, and radiculitis NOS	1.48704	1.49 (1.19 - 1.86)	12.328	0.000446204	0	2.63103	1.78468	125	4626	216	11887	125	207	0.281243	1.28609	1.29 (0.91 - 1.82)	2	0.157299	0	2.61866	2.04807	48	1785	98	4687	54	102	1.65375	1.65 (1.24 - 2.21)	11.759	0.000605488	0	2.63879	1.61246	77	2841	118	7200	71	105
phecode_300.9	Posttraumatic stress disorder	1.48656	1.49 (1.14 - 1.93)	8.84916	0.00293224	0	1.88519	1.27604	89	4632	155	11992	155	163	0.374491	1.64083	1.64 (1.16 - 2.31)	8.1837	0.00422684	0	3.01845	1.86154	54	1735	89	4692	98	106	1.33628	1.34 (0.88 - 2.02)	1.91407	0.166512	0	1.19372	0.896009	35	2897	66	7300	57	57
phecode_369.5	Conjunctivitis, infectious	1.48646	1.49 (1.16 - 1.90)	9.95651	0.00160282	0	2.12051	1.43652	101	4662	173	11870	113	267	0.162174	1.25551	1.26 (0.88 - 1.79)	1.60647	0.204988	0	2.56131	2.05074	47	1788	97	4633	52	157	1.78917	1.79 (1.26 - 2.54)	10.8114	0.00100877	0	1.84426	1.03925	54	2874	76	7237	61	110
phecode_296	Mood disorders	1.48643	1.49 (1.18 - 1.87)	11.5686	0.000670737	0	2.48302	1.68414	117	4595	204	11909	164	197	0.342945	1.66235	1.66 (1.16 - 2.37)	7.956	0.00479281	0	2.78396	1.6935	50	1746	81	4702	91	104	1.37794	1.38 (1.02 - 1.86)	4.40084	0.0359213	0	2.29767	1.67804	67	2849	123	7207	73	93
phecode_477	Epistaxis or throat hemorrhage	1.48475	1.48 (1.19 - 1.85)	12.7977	0.000347037	0	2.73887	1.86131	131	4652	226	11916	93	168	0.368354	1.68269	1.68 (1.19 - 2.37)	9.04617	0.00263246	0	2.96496	1.78349	55	1800	86	4736	32	65	1.36666	1.37 (1.03 - 1.81)	4.72931	0.0296528	0	2.59563	1.91257	76	2852	140	7180	61	103
phecode_483	Acute bronchitis and bronchiolitis	1.48259	1.48 (1.21 - 1.82)	14.3795	0.000149424	0	3.22721	2.19985	148	4438	260	11559	290	491	0.281464	1.29187	1.29 (0.93 - 1.79)	2.42058	0.11975	0	3.27294	2.55236	56	1655	117	4467	176	303	1.63948	1.64 (1.26 - 2.14)	13.5653	0.00023041	0	3.2	1.9765	92	2783	143	7092	114	188
phecode_440.9	Atherosclerosis of aorta	1.48245	1.48 (1.12 - 1.96)	7.62708	0.00574982	0	1.61692	1.09647	78	4746	134	12087	52	89	0.989859	1.48369	1.48 (0.95 - 2.33)	2.97634	0.08449	0	1.61117	1.09166	30	1832	53	4802	25	32	1.48148	1.48 (1.03 - 2.12)	4.64687	0.0311102	0	1.62053	1.09965	48	2914	81	7285	27	57
phecode_740.2	Osteoarthrosis, generalized	1.48047	1.48 (1.17 - 1.87)	11.1958	0.000819845	0	2.42222	1.64908	116	4673	200	11928	87	182	0.368948	1.63572	1.64 (1.22 - 2.20)	10.8967	0.000963339	0	4.07041	2.52845	74	1744	120	4626	69	141	1.30883	1.31 (0.90 - 1.91)	1.98042	0.159346	0	1.41367	1.08372	42	2929	80	7302	18	41
phecode_599.2	Retention of urine	1.47965	1.48 (1.24 - 1.76)	19.8307	8.4613e-06	1	4.41954	3.0303	209	4520	365	11680	147	265	0.0158287	2.26941	2.27 (1.54 - 3.35)	17.9488	2.26926e-05	1	2.59039	1.15822	48	1805	56	4779	34	52	1.32437	1.32 (1.09 - 1.61)	7.96971	0.00475665	0	5.59805	4.28571	161	2715	309	6901	113	213
phecode_592.11	Acute cystitis	1.47945	1.48 (1.14 - 1.91)	8.97887	0.00273119	0	1.91674	1.30367	93	4759	160	12113	24	37	0.208175	1.27672	1.28 (0.90 - 1.82)	1.84778	0.174042	0	2.50667	1.97409	47	1828	96	4767	12	24	1.80141	1.80 (1.23 - 2.64)	9.41319	0.0021543	0	1.54518	0.863698	46	2931	64	7346	12	13
phecode_350.2	Abnormality of gait	1.47938	1.48 (1.25 - 1.75)	21.3134	3.89991e-06	1	4.78825	3.28767	225	4474	396	11649	177	265	0.206171	1.7036	1.70 (1.30 - 2.23)	15.1195	0.000100915	0	4.90899	2.94118	89	1724	140	4620	74	127	1.35787	1.36 (1.10 - 1.68)	8.0106	0.00465042	0	4.7124	3.51407	136	2750	256	7029	103	138
phecode_495	Asthma	1.47595	1.48 (1.27 - 1.72)	25.085	5.4857e-07	1	6.7109	4.64739	263	3656	516	10587	957	1207	0.282385	1.3553	1.36 (1.08 - 1.71)	6.75874	0.00932896	0	8.63531	6.5191	112	1185	268	3843	590	776	1.66177	1.66 (1.35 - 2.04)	23.4564	1.2778e-06	1	5.75896	3.54691	151	2471	248	6744	367	431
phecode_272.13	Mixed hyperlipidemia	1.47394	1.47 (1.28 - 1.70)	29.1314	6.76302e-08	1	6.88539	4.77718	319	4314	566	11282	243	462	0.871258	1.42836	1.43 (1.09 - 1.88)	6.63803	0.00998244	0	4.55044	3.22987	83	1741	154	4614	63	119	1.48447	1.48 (1.26 - 1.75)	21.9016	2.86993e-06	1	8.40157	5.81921	236	2573	412	6668	180	343
phecode_250.41	Impaired fasting glucose	1.47168	1.47 (1.20 - 1.80)	14.101	0.000173254	0	3.17694	2.18092	151	4602	264	11841	123	205	0.528045	1.35288	1.35 (0.98 - 1.87)	3.31802	0.0685242	0	3.06849	2.28643	56	1769	110	4701	62	76	1.55473	1.55 (1.20 - 2.02)	11.2894	0.000779527	0	3.24454	2.11132	95	2833	154	7140	61	129
phecode_276.1	Electrolyte imbalance	1.46816	1.47 (1.17 - 1.84)	11.4075	0.000731485	0	2.5593	1.75754	123	4683	215	12018	70	77	0.428123	1.67361	1.67 (1.12 - 2.51)	6.3302	0.0118699	0	2.08556	1.2567	39	1831	61	4793	17	33	1.38181	1.38 (1.06 - 1.81)	5.58254	0.0181404	0	2.86104	2.087	84	2852	154	7225	53	44
phecode_764	Sciatica	1.46532	1.47 (1.26 - 1.71)	23.9215	1.00345e-06	1	5.69661	3.95924	267	4420	474	11498	189	338	0.948134	1.46147	1.46 (1.16 - 1.84)	10.7345	0.00105158	0	6.77871	4.73974	121	1664	224	4502	102	161	1.48246	1.48 (1.20 - 1.83)	13.8089	0.000202373	0	5.03101	3.45018	146	2756	250	6996	87	177
phecode_916	Contusion	1.46265	1.46 (1.26 - 1.70)	24.3839	7.89257e-07	1	6.04794	4.21558	275	4272	492	11179	329	639	0.318173	1.59922	1.60 (1.27 - 2.02)	15.7648	7.17251e-05	0	6.90255	4.4308	119	1605	202	4357	163	328	1.37599	1.38 (1.13 - 1.68)	9.88791	0.00166368	0	5.52604	4.07762	156	2667	290	6822	166	311
phecode_504	Other alveolar and parietoalveolar pneumonopathy	1.45832	1.46 (1.09 - 1.96)	6.43403	0.0111954	0	1.48164	1.02074	71	4721	125	12121	84	64	0.5756	1.61695	1.62 (1.02 - 2.56)	4.31645	0.0377455	0	1.6225	1.00968	30	1819	49	4804	38	34	1.36021	1.36 (0.93 - 1.99)	2.50773	0.113289	0	1.39314	1.028	41	2902	76	7317	46	30
phecode_771.1	Swelling of limb	1.45752	1.46 (1.27 - 1.67)	29.8693	4.62165e-08	1	8.1724	5.75468	347	3899	639	10465	630	1206	0.96048	1.45135	1.45 (1.18 - 1.79)	12.1571	0.000489013	0	9.17782	6.50943	144	1425	276	3964	318	647	1.4695	1.47 (1.23 - 1.76)	18.172	2.01823e-05	1	7.58312	5.28846	203	2474	363	6501	312	559
phecode_340	Migraine	1.45467	1.45 (1.18 - 1.79)	12.4621	0.000415291	0	3.09803	2.15054	140	4379	254	11557	357	499	0.190954	1.31836	1.32 (1.01 - 1.73)	4.04834	0.0442149	0	5.02793	3.86066	81	1530	174	4333	276	380	1.87002	1.87 (1.33 - 2.62)	13.5024	0.000238263	0	2.02889	1.09529	59	2849	80	7224	81	119
phecode_290.2	Delirium due to conditions classified elsewhere	1.45401	1.45 (1.13 - 1.87)	8.77685	0.00305078	0	2.05907	1.42529	99	4709	174	12034	68	102	0.912626	1.47429	1.47 (0.91 - 2.39)	2.50242	0.113672	0	1.39261	0.948845	26	1841	46	4802	20	39	1.43811	1.44 (1.08 - 1.92)	6.06365	0.0137992	0	2.48215	1.73913	73	2868	128	7232	48	63
phecode_530.13	Barrett's esophagus	1.45374	1.45 (1.07 - 1.98)	5.7902	0.0161158	0	1.35445	0.935653	65	4734	114	12070	77	126	0.283515	1.08243	1.08 (0.59 - 1.98)	0.0659456	0.797334	0	0.80429	0.743494	15	1850	36	4806	22	45	1.61457	1.61 (1.13 - 2.31)	7.01903	0.00806481	0	1.70416	1.06238	50	2884	78	7264	55	81
phecode_381.11	Suppurative and unspecified otitis media	1.45049	1.45 (1.05 - 1.99)	5.29813	0.0213483	0	1.27524	0.882671	60	4645	106	11903	171	301	0.203835	1.14776	1.15 (0.71 - 1.84)	0.326156	0.567931	0	1.38889	1.21225	25	1775	57	4645	87	185	1.80637	1.81 (1.17 - 2.79)	7.27191	0.00700412	0	1.20482	0.67059	35	2870	49	7258	84	116
phecode_695.9	Unspecified erythematous condition	1.44974	1.45 (1.18 - 1.78)	12.3987	0.000429636	0	2.98227	2.07632	143	4652	253	11932	81	125	0.197648	1.66348	1.66 (1.21 - 2.28)	10.0852	0.00149466	0	3.45946	2.10875	64	1786	102	4735	37	50	1.31379	1.31 (1.00 - 1.73)	3.78977	0.0515668	0	2.68251	2.05498	79	2866	151	7197	44	75
phecode_512.8	Cough	1.44773	1.45 (1.28 - 1.63)	35.9922	1.98112e-09	1	11.1975	8.01198	432	3426	883	10138	1018	1289	0.332759	1.56685	1.57 (1.28 - 1.91)	19.9201	8.07453e-06	1	11.5439	7.68868	163	1249	326	3914	475	647	1.38073	1.38 (1.18 - 1.61)	17.0867	3.57124e-05	0	10.9975	8.21413	269	2177	557	6224	543	642
phecode_427.5	Arrhythmia (cardiac) NOS	1.44375	1.44 (1.27 - 1.65)	30.1966	3.90386e-08	1	9.0117	6.41967	362	3655	726	10583	859	1001	0.13881	1.68927	1.69 (1.31 - 2.17)	17.1566	3.4422e-05	0	6.36307	3.86716	102	1501	177	4400	284	310	1.35942	1.36 (1.16 - 1.59)	15.0744	0.000103358	0	10.7705	8.15508	260	2154	549	6183	575	691
phecode_427.7	Tachycardia NOS	1.44188	1.44 (1.21 - 1.72)	16.8733	3.99593e-05	0	4.31794	3.03483	201	4454	366	11694	221	250	0.753914	1.38115	1.38 (1.04 - 1.83)	5.08481	0.0241363	0	4.25294	3.11585	76	1711	149	4633	100	105	1.48283	1.48 (1.18 - 1.86)	11.9737	0.000539557	0	4.35844	2.98159	125	2743	217	7061	121	145
phecode_297	Suicidal ideation or attempt	1.43813	1.44 (1.17 - 1.77)	11.7221	0.000617637	0	2.97782	2.08958	141	4594	251	11761	141	298	0.129045	1.73173	1.73 (1.26 - 2.38)	11.598	0.000660236	0	3.50877	2.05666	64	1760	98	4667	63	122	1.25977	1.26 (0.95 - 1.66)	2.6753	0.101916	0	2.64514	2.11122	77	2834	153	7094	78	176
phecode_722.1	Displacement of intervertebral disc	1.43729	1.44 (1.14 - 1.81)	9.83277	0.0017143	0	2.55356	1.79056	118	4503	211	11573	255	526	0.869289	1.40031	1.40 (0.99 - 1.99)	3.57824	0.0585413	0	2.77778	1.99957	49	1715	93	4558	123	236	1.4713	1.47 (1.09 - 1.99)	6.42882	0.0112283	0	2.41512	1.65428	69	2788	118	7015	132	290
phecode_110.12	Althete's foot	1.43728	1.44 (1.12 - 1.84)	8.42352	0.00370399	0	2.11918	1.484	101	4665	179	11883	110	248	0.268787	1.15402	1.15 (0.73 - 1.82)	0.379338	0.537958	0	1.45946	1.26714	27	1823	61	4753	37	73	1.57331	1.57 (1.17 - 2.11)	9.28478	0.00231066	0	2.53772	1.62804	74	2842	118	7130	73	175
phecode_345	Epilepsy, recurrent seizures, convulsions	1.43152	1.43 (1.06 - 1.94)	5.43585	0.0197274	0	1.38539	0.971833	66	4698	118	12024	112	168	0.050758	2.01867	2.02 (1.28 - 3.19)	9.44958	0.00211198	0	1.79056	0.895087	33	1810	43	4761	44	83	1.10655	1.11 (0.73 - 1.67)	0.23254	0.629647	0	1.12975	1.02208	33	2888	75	7263	68	85
phecode_743.11	Osteoporosis NOS	1.42849	1.43 (1.19 - 1.72)	14.5952	0.000133255	0	3.96275	2.80746	183	4435	331	11459	258	520	0.198752	1.33692	1.34 (1.06 - 1.68)	6.15662	0.0130921	0	6.81551	5.187	116	1586	233	4259	185	395	1.72778	1.73 (1.26 - 2.36)	11.9519	0.00054592	0	2.29767	1.34283	67	2849	98	7200	73	125
phecode_433.31	Transient cerebral ischemia	1.42678	1.43 (1.18 - 1.72)	13.691	0.000215485	0	3.67993	2.6079	172	4502	313	11689	202	308	0.969916	1.41878	1.42 (1.02 - 1.97)	4.38576	0.0362404	0	3.09392	2.2008	56	1754	105	4666	77	116	1.42528	1.43 (1.13 - 1.80)	9.09837	0.00255837	0	4.05028	2.8765	116	2748	208	7023	125	192
phecode_726.1	Enthesopathy	1.42639	1.43 (1.22 - 1.67)	19.7134	8.99662e-06	1	5.5913	3.98654	252	4255	462	11127	369	721	0.606982	1.37795	1.38 (1.10 - 1.73)	7.69722	0.00553061	0	7.16418	5.30337	120	1555	236	4214	212	437	1.49544	1.50 (1.20 - 1.86)	13.0975	0.00029569	0	4.66102	3.16571	132	2700	226	6913	157	284
phecode_741.3	Difficulty in walking	1.41934	1.42 (1.12 - 1.80)	8.49652	0.00355826	0	2.2789	1.61649	109	4674	196	11929	93	185	0.171923	1.18653	1.19 (0.82 - 1.72)	0.829747	0.362346	0	2.29634	1.94236	42	1787	93	4695	58	99	1.62993	1.63 (1.19 - 2.22)	9.68302	0.00185979	0	2.26811	1.40384	67	2887	103	7234	35	86
phecode_289	Other diseases of blood and blood-forming organs	1.41753	1.42 (1.14 - 1.76)	10.3311	0.00130806	0	2.82641	2.01063	134	4607	242	11794	135	274	0.285567	1.6148	1.61 (1.18 - 2.22)	8.89544	0.00285883	0	3.49224	2.19178	63	1741	104	4641	83	142	1.28408	1.28 (0.96 - 1.72)	2.87948	0.0897151	0	2.41743	1.89274	71	2866	138	7153	52	132
phecode_401.3	Other hypertensive complications	1.41329	1.41 (1.14 - 1.75)	10.247	0.00136909	0	2.81778	2.01034	135	4656	245	11942	85	123	0.811369	1.47592	1.48 (1.02 - 2.14)	4.22396	0.039857	0	2.36432	1.61424	44	1817	78	4754	26	55	1.37965	1.38 (1.06 - 1.79)	5.97701	0.0144935	0	3.1058	2.27056	91	2839	167	7188	59	68
phecode_696.41	Psoriasis vulgaris	1.41121	1.41 (1.08 - 1.85)	6.3767	0.0115628	0	1.77665	1.26551	84	4644	152	11859	148	299	0.236705	1.7179	1.72 (1.10 - 2.68)	5.86932	0.015407	0	1.7925	1.0513	33	1808	50	4706	46	131	1.26111	1.26 (0.90 - 1.77)	1.80749	0.178809	0	1.76654	1.40593	51	2836	102	7153	102	168
phecode_356	Hereditary and idiopathic peripheral neuropathy	1.41115	1.41 (1.08 - 1.84)	6.62123	0.010077	0	1.85304	1.32027	87	4608	159	11884	181	267	0.602723	1.53393	1.53 (0.98 - 2.41)	3.48265	0.0620154	0	1.65563	1.08559	30	1782	52	4738	75	97	1.34704	1.35 (0.97 - 1.86)	3.26408	0.0708129	0	1.97711	1.47525	57	2826	107	7146	106	170
phecode_598.9	Other nonspecific findings on examination of urine	1.41092	1.41 (1.16 - 1.71)	12.3975	0.000429916	0	3.45761	2.47553	166	4635	301	11858	75	151	0.877095	1.4362	1.44 (1.07 - 1.92)	6.03384	0.0140342	0	3.94168	2.77778	73	1779	134	4690	35	63	1.39768	1.40 (1.08 - 1.81)	6.56265	0.0104141	0	3.15361	2.27676	93	2856	167	7168	40	88
phecode_687.1	Rash and other nonspecific skin eruption	1.41005	1.41 (1.24 - 1.61)	26.5935	2.51083e-07	1	8.36924	6.08349	369	4040	701	10822	467	787	0.505378	1.46389	1.46 (1.21 - 1.77)	15.4238	8.58988e-05	0	10.8537	7.67833	178	1462	338	4064	247	485	1.37931	1.38 (1.15 - 1.65)	12.2189	0.000473091	0	6.8978	5.0976	191	2578	363	6758	220	302
phecode_979	Adverse drug events and drug allergies	1.40704	1.41 (1.17 - 1.69)	13.5092	0.000237395	0	3.91323	2.81302	184	4518	337	11643	174	330	0.790184	1.3758	1.38 (1.06 - 1.79)	5.61874	0.0177694	0	4.8495	3.57219	87	1707	168	4535	93	184	1.45135	1.45 (1.13 - 1.87)	8.38655	0.00378008	0	3.33563	2.32239	97	2811	169	7108	81	146
phecode_525	Other diseases of the teeth and supporting structures	1.40494	1.40 (1.06 - 1.86)	5.62281	0.0177282	0	1.57285	1.12461	76	4756	137	12045	44	128	0.748002	1.47525	1.48 (0.97 - 2.25)	3.26746	0.0706671	0	1.8211	1.24172	34	1833	60	4772	20	55	1.3572	1.36 (0.93 - 1.98)	2.52138	0.112312	0	1.41653	1.04762	42	2923	77	7273	24	73
phecode_747.11	Cardiac shunt/ heart septal defect	1.40463	1.40 (0.97 - 2.02)	3.35736	0.0669054	0	0.941226	0.671911	45	4736	82	12122	95	106	0.602763	1.57015	1.57 (0.89 - 2.78)	2.44515	0.117888	0	1.03486	0.661567	19	1817	32	4805	51	50	1.30347	1.30 (0.81 - 2.10)	1.1986	0.273602	0	0.882852	0.678702	26	2919	50	7317	44	56
phecode_840.3	Joint/ligament sprain	1.40332	1.40 (1.05 - 1.87)	5.37257	0.0204558	0	1.51957	1.08758	73	4731	132	12005	72	173	0.125372	1.07058	1.07 (0.68 - 1.70)	0.0844535	0.77135	0	1.40237	1.31113	26	1828	63	4742	33	82	1.70419	1.70 (1.17 - 2.48)	8.0204	0.00462534	0	1.59322	0.94108	47	2903	69	7263	39	91
phecode_580.32	Nephritis and nephropathy with pathological lesion	1.40234	1.40 (1.06 - 1.85)	5.78551	0.0161588	0	1.64002	1.17502	79	4738	143	12027	59	140	0.221755	1.77799	1.78 (1.11 - 2.84)	5.98666	0.0144144	0	1.606	0.909655	30	1838	44	4793	19	50	1.23464	1.23 (0.87 - 1.74)	1.43867	0.230355	0	1.66158	1.35006	49	2900	99	7234	40	90
phecode_278	Overweight, obesity and other hyperalimentation	1.40049	1.40 (1.22 - 1.60)	24.2468	8.47487e-07	1	7.71454	5.63273	347	4151	665	11141	378	504	0.435443	1.32614	1.33 (1.07 - 1.64)	6.64717	0.00993133	0	7.77385	5.97627	132	1566	277	4358	189	252	1.45401	1.45 (1.22 - 1.73)	18.2287	1.95903e-05	1	7.67857	5.41068	215	2585	388	6783	189	252
phecode_835	Internal derangement of knee	1.3998	1.40 (1.12 - 1.74)	9.1091	0.00254341	0	2.716	1.95545	127	4549	230	11532	200	548	0.573849	1.29579	1.30 (0.92 - 1.82)	2.2343	0.134978	0	2.85395	2.21691	51	1736	102	4499	100	286	1.48448	1.48 (1.11 - 1.98)	7.35982	0.00666976	0	2.63067	1.78746	76	2813	128	7033	100	262
phecode_396	Abnormal heart sounds	1.39978	1.40 (1.17 - 1.67)	14.2214	0.000162509	0	4.302	3.11156	200	4449	369	11490	227	451	0.0586372	1.7183	1.72 (1.31 - 2.26)	15.3857	8.76494e-05	0	4.9162	2.92111	88	1702	137	4553	97	197	1.21911	1.22 (0.97 - 1.53)	2.86384	0.0905913	0	3.91745	3.23616	112	2747	232	6937	130	254
phecode_038	Septicemia	1.39971	1.40 (1.14 - 1.72)	10.4969	0.00119578	0	3.06401	2.20836	146	4619	269	11912	111	129	0.381091	1.57637	1.58 (1.10 - 2.26)	6.17505	0.0129564	0	2.58203	1.65358	48	1811	80	4758	28	49	1.32104	1.32 (1.03 - 1.69)	4.87665	0.0272225	0	3.37233	2.57388	98	2808	189	7154	83	80
phecode_761	Cervicalgia	1.3981	1.40 (1.19 - 1.64)	17.549	2.79993e-05	1	5.58171	4.05683	249	4212	474	11210	415	626	0.235533	1.56018	1.56 (1.23 - 1.99)	13.2635	0.00027062	0	6.62211	4.34783	109	1537	197	4334	241	356	1.29915	1.30 (1.06 - 1.60)	6.10732	0.0134623	0	4.97336	3.8725	140	2675	277	6876	174	270
phecode_465.2	Acute pharyngitis	1.39708	1.40 (1.13 - 1.73)	9.4172	0.00214959	0	2.95831	2.13545	132	4330	245	11228	414	837	0.162777	1.19849	1.20 (0.87 - 1.64)	1.27056	0.259662	0	3.5561	2.98473	58	1573	129	4193	256	565	1.6278	1.63 (1.21 - 2.19)	10.6836	0.00108089	0	2.61392	1.62215	74	2757	116	7035	158	272
phecode_599	Other symptoms/disorders or the urinary system	1.39335	1.39 (1.11 - 1.74)	8.55129	0.00345277	0	2.54379	1.83887	122	4674	223	11904	80	183	0.489277	1.53146	1.53 (1.09 - 2.16)	6.01564	0.0141797	0	2.88514	1.90297	53	1784	91	4691	50	105	1.30465	1.30 (0.97 - 1.75)	3.15328	0.0757747	0	2.33187	1.79714	69	2890	132	7213	30	78
phecode_389.4	Tinnitus	1.39123	1.39 (1.13 - 1.71)	9.96552	0.00159499	0	3.01887	2.18851	144	4626	264	11799	106	247	0.534573	1.51799	1.52 (1.08 - 2.13)	5.9898	0.0143889	0	2.99238	1.99161	55	1783	95	4675	49	117	1.31962	1.32 (1.02 - 1.71)	4.38547	0.0362465	0	3.03547	2.31729	89	2843	169	7124	57	130
phecode_242	Thyrotoxicosis with or without goiter	1.38817	1.39 (1.01 - 1.92)	4.02374	0.044864	0	1.20808	0.873219	58	4743	106	12033	75	171	0.555257	1.25175	1.25 (0.77 - 2.02)	0.843835	0.358302	0	1.35943	1.08901	25	1814	52	4723	48	112	1.52517	1.53 (0.99 - 2.36)	3.66676	0.0555081	0	1.11411	0.733297	33	2929	54	7310	27	59
phecode_130.1	Lyme disease	1.38812	1.39 (0.94 - 2.04)	2.78286	0.0952777	0	0.826105	0.596503	40	4802	73	12165	34	72	0.524366	1.63501	1.64 (0.89 - 3.01)	2.55194	0.110159	0	0.905701	0.555899	17	1860	27	4830	10	30	1.2466	1.25 (0.75 - 2.06)	0.742519	0.388855	0	0.775717	0.623222	23	2942	46	7335	24	42
phecode_830	Dislocation	1.38729	1.39 (1.09 - 1.76)	7.24444	0.00711208	0	2.24719	1.63007	106	4611	193	11647	159	470	0.0643251	1.04861	1.05 (0.71 - 1.54)	0.0580712	0.809571	0	2.04533	1.95237	37	1772	91	4570	78	226	1.68629	1.69 (1.24 - 2.30)	11.2543	0.000794374	0	2.37276	1.42081	69	2839	102	7077	81	244
phecode_250.42	Other abnormal glucose	1.38609	1.39 (1.19 - 1.61)	18.44	1.7534e-05	1	6.00347	4.40488	277	4337	527	11437	262	346	0.43408	1.28781	1.29 (1.02 - 1.63)	4.55147	0.0328905	0	6.23946	4.91354	111	1668	233	4509	108	145	1.46562	1.47 (1.21 - 1.78)	14.8529	0.000116229	0	5.85538	4.07089	166	2669	294	6928	154	201
phecode_110.11	Dermatophytosis of nail	1.38579	1.39 (1.10 - 1.75)	7.56704	0.00594455	0	2.33488	1.6959	111	4643	205	11883	122	222	0.150373	1.07476	1.07 (0.70 - 1.65)	0.108809	0.741505	0	1.63132	1.51957	30	1809	73	4731	48	83	1.5486	1.55 (1.17 - 2.05)	9.51118	0.00204224	0	2.77873	1.81219	81	2834	132	7152	74	139
phecode_819	Skull and face fracture and other intercranial injury	1.38554	1.39 (0.95 - 2.01)	2.9626	0.0852111	0	0.892116	0.645478	43	4777	79	12160	56	71	0.306504	1.88267	1.88 (0.92 - 3.85)	3.10489	0.0780577	0	0.694444	0.370066	13	1859	18	4846	15	23	1.23271	1.23 (0.79 - 1.91)	0.874937	0.349592	0	1.01764	0.827119	30	2918	61	7314	41	48
phecode_946	Anaphylactic shock NOS	1.38302	1.38 (0.95 - 2.02)	2.85961	0.0908297	0	0.870286	0.630786	42	4784	77	12130	50	103	0.424497	1.21227	1.21 (0.72 - 2.04)	0.526447	0.468104	0	1.13025	0.934191	21	1837	45	4772	29	70	1.63851	1.64 (0.94 - 2.85)	3.13501	0.076628	0	0.707547	0.433018	21	2947	32	7358	21	33
phecode_560.1	Paralytic ileus	1.38054	1.38 (1.01 - 1.88)	4.23095	0.0396932	0	1.30408	0.948022	63	4768	116	12120	45	74	0.489474	1.64578	1.65 (0.92 - 2.93)	2.9211	0.0874281	0	1.01064	0.616523	19	1861	30	4836	7	21	1.28197	1.28 (0.89 - 1.85)	1.78004	0.182145	0	1.49102	1.16689	44	2907	86	7284	38	53
phecode_574.3	Cholecystitis without cholelithiasis	1.38042	1.38 (1.08 - 1.76)	6.9301	0.00847571	0	2.1771	1.58665	104	4673	192	11909	99	209	0.332255	1.17951	1.18 (0.80 - 1.74)	0.700621	0.402575	0	2.06972	1.76027	38	1798	84	4688	51	115	1.5349	1.53 (1.13 - 2.09)	7.48166	0.00623305	0	2.24413	1.4736	66	2875	108	7221	48	94
phecode_728.7	Fasciitis	1.37933	1.38 (1.10 - 1.73)	7.75975	0.00534234	0	2.48883	1.81682	117	4584	218	11781	175	311	0.462242	1.2616	1.26 (0.90 - 1.76)	1.88628	0.169622	0	2.94281	2.34692	53	1748	110	4577	86	200	1.5053	1.51 (1.10 - 2.06)	6.68001	0.00975003	0	2.2069	1.47702	64	2836	108	7204	89	111
phecode_720.1	Spinal stenosis of lumbar region	1.37509	1.38 (1.12 - 1.68)	9.6979	0.00184479	0	3.19761	2.34584	150	4541	280	11656	185	374	0.627447	1.47413	1.47 (1.06 - 2.05)	5.41564	0.0199572	0	3.15265	2.16056	57	1751	102	4619	79	166	1.31779	1.32 (1.02 - 1.70)	4.5404	0.0331039	0	3.22581	2.46708	93	2790	178	7037	106	208
phecode_426.32	Left bundle branch block	1.37277	1.37 (1.04 - 1.81)	5.05668	0.0245311	0	1.62331	1.18775	78	4727	145	12063	71	102	0.609587	1.22465	1.22 (0.74 - 2.04)	0.610636	0.434549	0	1.18153	0.966879	22	1840	47	4814	25	26	1.43481	1.43 (1.03 - 2.00)	4.61387	0.0317144	0	1.90282	1.33388	56	2887	98	7249	46	76
phecode_276.13	Hyperpotassemia	1.3703	1.37 (1.12 - 1.68)	9.33468	0.00224858	0	3.09083	2.27459	147	4609	277	11901	120	132	0.544466	1.21274	1.21 (0.79 - 1.86)	0.778341	0.377649	0	1.67387	1.3843	31	1821	67	4773	35	47	1.41226	1.41 (1.12 - 1.78)	8.66195	0.00324923	0	3.99449	2.86182	116	2788	210	7128	85	85
phecode_250.2	Type 2 diabetes	1.36916	1.37 (1.20 - 1.57)	21.0092	4.5708e-06	1	9.07127	6.79155	336	3368	736	10101	1172	1473	0.955339	1.34453	1.34 (1.07 - 1.69)	6.43981	0.0111591	0	7.88382	5.98451	114	1332	255	4006	441	626	1.38167	1.38 (1.17 - 1.63)	14.5409	0.000137151	0	9.83171	7.31448	222	2036	481	6095	731	847
phecode_079	Viral infection	1.36655	1.37 (1.10 - 1.69)	8.16421	0.0042725	0	2.78901	2.0563	131	4566	244	11622	179	444	0.439553	1.53471	1.53 (1.07 - 2.20)	5.50438	0.0189689	0	2.66519	1.75289	48	1753	82	4596	86	209	1.27968	1.28 (0.98 - 1.67)	3.26439	0.0707992	0	2.86602	2.25376	83	2813	162	7026	93	235
phecode_459.9	Circulatory disease NEC	1.36627	1.37 (1.16 - 1.61)	14.2792	0.000157593	0	4.96908	3.68606	233	4456	441	11523	187	346	0.804979	1.32248	1.32 (1.01 - 1.73)	4.11721	0.0424489	0	4.51293	3.45045	82	1735	164	4589	70	134	1.38916	1.39 (1.13 - 1.70)	10.1365	0.00145361	0	5.25766	3.84135	151	2721	277	6934	117	212
phecode_687.4	Disturbance of skin sensation	1.36585	1.37 (1.17 - 1.60)	15.5882	7.8745e-05	0	5.61922	4.17695	255	4283	491	11264	338	555	0.0623341	1.12529	1.13 (0.87 - 1.45)	0.821103	0.364858	0	5.10145	4.55934	88	1637	209	4375	162	303	1.54182	1.54 (1.27 - 1.88)	18.8963	1.38022e-05	1	5.93672	3.93251	167	2646	282	6889	176	252
phecode_585.32	End stage renal disease	1.36486	1.36 (1.03 - 1.81)	4.75766	0.0291681	0	1.58565	1.16671	76	4717	142	12029	83	139	0.763605	1.27048	1.27 (0.73 - 2.20)	0.728598	0.393338	0	1.02151	0.805785	19	1841	39	4801	27	47	1.39081	1.39 (1.00 - 1.93)	3.95736	0.046667	0	1.9434	1.40499	57	2876	103	7228	56	92
phecode_741	Symptoms and disorders of the joints	1.36428	1.36 (1.11 - 1.67)	9.1643	0.00246782	0	3.2321	2.38972	149	4461	279	11396	266	635	0.980379	1.35983	1.36 (1.02 - 1.82)	4.34381	0.0371438	0	4.10724	3.0536	72	1681	139	4413	134	335	1.38153	1.38 (1.04 - 1.83)	5.10405	0.0238701	0	2.69513	1.96546	77	2780	140	6983	132	300
phecode_464	Acute sinusitis	1.35824	1.36 (1.11 - 1.66)	9.00526	0.00269204	0	3.25591	2.41792	150	4457	285	11502	269	523	0.266131	1.20703	1.21 (0.90 - 1.62)	1.55177	0.212874	0	3.82387	3.18892	66	1660	145	4402	161	340	1.52306	1.52 (1.16 - 2.00)	9.18195	0.00244414	0	2.91565	1.9337	84	2797	140	7100	108	183
phecode_574.1	Cholelithiasis	1.35539	1.36 (1.12 - 1.64)	9.62348	0.00192105	0	3.46735	2.58167	163	4538	309	11660	175	341	0.262344	1.18101	1.18 (0.88 - 1.58)	1.25361	0.262865	0	3.78198	3.22099	68	1730	151	4537	89	199	1.52522	1.53 (1.18 - 1.97)	10.4125	0.00125162	0	3.27248	2.17003	95	2808	158	7123	86	142
phecode_318	Tobacco use disorder	1.35399	1.35 (1.20 - 1.53)	24.9255	5.95884e-07	1	11.0553	8.40798	440	3540	948	10327	896	1035	0.798402	1.3777	1.38 (1.13 - 1.69)	9.77055	0.0017733	0	9.87013	7.36347	152	1388	329	4139	347	419	1.33786	1.34 (1.15 - 1.55)	14.9079	0.000112892	0	11.8033	9.09358	288	2152	619	6188	549	616
phecode_279.1	Immunity deficiency	1.35041	1.35 (0.95 - 1.92)	2.82017	0.0930863	0	0.991121	0.735835	48	4795	90	12141	33	79	0.500968	1.16224	1.16 (0.65 - 2.06)	0.263681	0.607602	0	0.909091	0.783182	17	1853	38	4814	17	35	1.48471	1.48 (0.95 - 2.32)	3.04427	0.0810226	0	1.04272	0.704703	31	2942	52	7327	16	44
phecode_686	Other local infections of skin and subcutaneous tissue	1.34663	1.35 (1.09 - 1.67)	7.5105	0.00613403	0	2.75459	2.06016	132	4660	250	11885	84	175	0.0858189	1.68168	1.68 (1.20 - 2.35)	9.51412	0.00203897	0	3.14363	1.89347	58	1787	91	4715	42	81	1.1615	1.16 (0.88 - 1.54)	1.10656	0.292831	0	2.51103	2.16946	74	2873	159	7170	42	94
phecode_727.5	Rupture of synovium	1.34399	1.34 (0.99 - 1.83)	3.52531	0.0604384	0	1.28551	0.959646	62	4761	117	12075	53	118	0.69347	1.44144	1.44 (0.93 - 2.23)	2.74387	0.0976279	0	1.72321	1.20182	32	1825	58	4768	30	61	1.26547	1.27 (0.81 - 1.97)	1.09702	0.29492	0	1.01146	0.800977	30	2936	59	7307	23	57
phecode_418	Nonspecific chest pain	1.34383	1.34 (1.16 - 1.55)	16.0612	6.13267e-05	0	7.79327	5.91727	285	3372	638	10144	1219	1528	0.7437	1.28966	1.29 (0.99 - 1.68)	3.50523	0.0611754	0	5.72438	4.49649	81	1334	192	4078	472	617	1.36142	1.36 (1.15 - 1.62)	12.2845	0.00045674	0	9.09902	6.84889	204	2038	446	6066	747	911
phecode_737.3	Kyphoscoliosis and scoliosis	1.34377	1.34 (0.90 - 2.02)	2.05577	0.151631	0	0.746578	0.556647	36	4786	68	12148	54	94	0.667236	1.26858	1.27 (0.72 - 2.23)	0.682244	0.408815	0	0.971398	0.767316	18	1835	37	4785	34	65	1.44876	1.45 (0.81 - 2.59)	1.57421	0.209597	0	0.606265	0.419259	18	2951	31	7363	20	29
phecode_288.1	Decreased white blood cell count	1.34057	1.34 (0.97 - 1.86)	3.0799	0.0792656	0	1.13309	0.847665	55	4799	104	12165	22	41	0.947335	1.3775	1.38 (0.78 - 2.45)	1.20674	0.271978	0	0.958977	0.698009	18	1859	34	4837	10	16	1.31747	1.32 (0.88 - 1.97)	1.83033	0.176088	0	1.24286	0.946202	37	2940	70	7328	12	25
phecode_208	Benign neoplasm of colon	1.33836	1.34 (1.18 - 1.51)	22.1304	2.54743e-06	1	10.1538	7.78666	429	3796	857	10149	651	1304	0.448474	1.41736	1.42 (1.16 - 1.73)	12.1358	0.000494638	0	10.0243	7.28763	165	1481	320	4071	241	496	1.29074	1.29 (1.11 - 1.51)	10.4722	0.00121183	0	10.2365	8.11791	264	2315	537	6078	410	808
phecode_079.9	Viremia, NOS	1.33092	1.33 (1.01 - 1.76)	4.09628	0.0429776	0	1.5873	1.19736	77	4774	147	12130	25	33	0.528275	1.47357	1.47 (1.00 - 2.18)	3.8182	0.0506988	0	2.13447	1.4585	40	1834	71	4797	13	19	1.21429	1.21 (0.82 - 1.80)	0.929952	0.334875	0	1.24286	1.02578	37	2940	76	7333	12	14
phecode_740.9	Osteoarthrosis NOS	1.32993	1.33 (1.17 - 1.51)	19.366	1.0791e-05	1	10.2667	7.92146	385	3365	819	9520	1126	1971	0.700505	1.30289	1.30 (1.07 - 1.58)	7.30421	0.00687934	0	13.0301	10.3133	169	1128	395	3435	590	1057	1.38574	1.39 (1.17 - 1.64)	14.1073	0.000172673	0	8.80554	6.51406	216	2237	424	6085	536	914
phecode_297.1	Suicidal ideation	1.32984	1.33 (0.97 - 1.82)	3.18823	0.0741702	0	1.24507	0.939159	60	4759	115	12130	57	65	0.0539812	1.85126	1.85 (1.17 - 2.94)	7.01535	0.0080814	0	1.6622	0.904791	31	1834	44	4819	22	24	1.02092	1.02 (0.66 - 1.58)	0.00873811	0.925524	0	0.98172	0.961799	29	2925	71	7311	35	41
phecode_695.7	Prurigo and Lichen	1.32782	1.33 (1.03 - 1.71)	4.75057	0.0292886	0	1.89268	1.4321	91	4717	174	11976	68	160	0.494991	1.20199	1.20 (0.81 - 1.78)	0.84238	0.358717	0	1.99784	1.66771	37	1815	80	4717	35	90	1.43696	1.44 (1.03 - 2.01)	4.48113	0.0342711	0	1.82679	1.27839	54	2902	94	7259	33	70
phecode_250.1	Type 1 diabetes	1.32661	1.33 (0.85 - 2.06)	1.58064	0.208668	0	0.63012	0.475722	30	4731	58	12134	115	118	0.180961	2.18405	2.18 (0.94 - 5.06)	3.48526	0.0619177	0	0.540249	0.248088	10	1841	12	4825	36	50	1.09959	1.10 (0.65 - 1.86)	0.124899	0.723781	0	0.687285	0.625425	20	2890	46	7309	79	68
phecode_593	Hematuria	1.32557	1.33 (1.14 - 1.55)	12.7634	0.000353462	0	5.59841	4.28229	254	4283	500	11176	339	634	0.186671	1.09449	1.09 (0.80 - 1.51)	0.307804	0.579031	0	3.10209	2.84188	55	1718	133	4547	114	207	1.40135	1.40 (1.17 - 1.68)	13.8453	0.000198495	0	7.19971	5.24585	199	2565	367	6629	225	427
phecode_510	Other diseases of lung	1.32503	1.33 (1.09 - 1.61)	8.17063	0.00425742	0	3.54846	2.70154	160	4349	314	11309	367	687	0.11943	1.61524	1.62 (1.18 - 2.21)	9.07242	0.00259493	0	3.69942	2.32306	64	1666	107	4499	157	281	1.17714	1.18 (0.92 - 1.51)	1.69031	0.19356	0	3.45448	2.94998	96	2683	207	6810	210	406
phecode_496.1	Emphysema	1.32447	1.32 (1.02 - 1.72)	4.38486	0.0362596	0	1.79136	1.35847	85	4660	165	11981	131	164	0.974832	1.32896	1.33 (0.85 - 2.08)	1.5509	0.213003	0	1.59253	1.20307	29	1792	58	4763	66	66	1.31717	1.32 (0.95 - 1.83)	2.75741	0.0968049	0	1.91518	1.46075	56	2868	107	7218	65	98
phecode_594.1	Calculus of kidney	1.32437	1.32 (1.11 - 1.58)	9.55588	0.0019931	0	4.12124	3.14359	189	4397	370	11400	290	540	0.236019	1.10122	1.10 (0.79 - 1.54)	0.312749	0.575998	0	2.72981	2.48513	49	1746	117	4591	92	179	1.42128	1.42 (1.15 - 1.76)	10.7352	0.00105118	0	5.01612	3.58255	140	2651	253	6809	198	361
phecode_110.1	Dermatophytosis	1.32142	1.32 (0.87 - 2.00)	1.73377	0.18793	0	0.708924	0.537412	34	4762	65	12030	80	215	0.289402	1.72774	1.73 (0.92 - 3.26)	2.92019	0.0874778	0	0.864865	0.502407	16	1834	24	4753	37	110	1.09111	1.09 (0.63 - 1.90)	0.0946024	0.758406	0	0.610998	0.560262	18	2928	41	7277	43	105
phecode_426.92	Cardiac defibrillator in situ	1.31594	1.32 (0.95 - 1.83)	2.67627	0.101854	0	1.13469	0.864625	54	4705	105	12039	117	166	0.974615	1.30415	1.30 (0.53 - 3.24)	0.329854	0.565745	0	0.375738	0.288363	7	1856	14	4841	24	32	1.3049	1.30 (0.92 - 1.86)	2.17445	0.140319	0	1.62293	1.24846	47	2849	91	7198	93	134
phecode_455	Hemorrhoids	1.30656	1.31 (1.13 - 1.51)	12.9567	0.000318787	0	6.35377	4.93658	287	4230	576	11092	359	642	0.368978	1.20047	1.20 (0.94 - 1.53)	2.20179	0.137851	0	5.76813	4.85164	101	1650	224	4393	136	270	1.37202	1.37 (1.14 - 1.65)	11.5093	0.000692472	0	6.72451	4.9922	186	2580	352	6699	223	372
phecode_530.1	Esophagitis, GERD and related diseases	1.30653	1.31 (1.02 - 1.67)	4.61403	0.0317114	0	2.08861	1.60646	99	4641	193	11821	136	296	0.0897089	1.70294	1.70 (1.16 - 2.50)	7.58527	0.0058847	0	2.4136	1.43158	44	1779	68	4682	64	137	1.09754	1.10 (0.80 - 1.51)	0.325004	0.568616	0	1.8855	1.72081	55	2862	125	7139	72	159
phecode_742.9	Other derangement of joint	1.30416	1.30 (1.05 - 1.62)	5.6753	0.0172054	0	2.58873	1.99703	124	4666	242	11876	86	192	0.603339	1.38107	1.38 (1.02 - 1.87)	4.45705	0.0347574	0	3.62358	2.65025	67	1782	127	4665	38	95	1.2393	1.24 (0.90 - 1.71)	1.72873	0.188573	0	1.93812	1.56975	57	2884	115	7211	48	97
phecode_793.2	Nonspecific abnormal findings on radiological and other examination of other intrathoracic organs (echocardiogram, etc)	1.30333	1.30 (1.08 - 1.58)	7.52015	0.00610127	0	3.4728	2.68627	166	4614	327	11846	96	137	0.606884	1.23295	1.23 (0.93 - 1.64)	2.07921	0.149317	0	3.90456	3.19039	72	1772	154	4673	43	60	1.37138	1.37 (1.06 - 1.77)	5.94417	0.0147661	0	3.20163	2.35502	94	2842	173	7173	53	77
phecode_800	Fracture of lower limb	1.30324	1.30 (0.98 - 1.74)	3.26221	0.0708936	0	1.47272	1.13394	71	4750	138	12032	55	140	0.537061	1.19848	1.20 (0.80 - 1.79)	0.794641	0.3727	0	1.93966	1.62365	36	1820	78	4726	31	83	1.45455	1.45 (0.96 - 2.21)	3.10624	0.0779931	0	1.18044	0.814553	35	2930	60	7306	24	57
phecode_593.1	Gross hematuria	1.29973	1.30 (1.06 - 1.60)	6.27428	0.0122503	0	2.91986	2.26174	141	4688	276	11927	47	107	0.050422	0.803294	0.80 (0.47 - 1.37)	0.65491	0.418363	0	0.957956	1.18974	18	1861	58	4817	8	12	1.41903	1.42 (1.13 - 1.78)	9.35733	0.00222095	0	4.16949	2.97489	123	2827	218	7110	39	95
phecode_478	Throat pain	1.29743	1.30 (0.95 - 1.77)	2.76158	0.0965526	0	1.28311	0.991885	62	4770	121	12078	44	111	0.932644	1.32196	1.32 (0.87 - 2.00)	1.73837	0.187346	0	1.83091	1.3912	34	1823	67	4749	30	71	1.28952	1.29 (0.82 - 2.04)	1.18804	0.275726	0	0.941176	0.73141	28	2947	54	7329	14	40
phecode_569	Other disorders of intestine	1.28976	1.29 (1.08 - 1.53)	8.35607	0.00384401	0	4.31145	3.37553	201	4461	400	11450	214	460	0.924666	1.30718	1.31 (1.00 - 1.71)	3.92331	0.0476212	0	4.75658	3.67993	85	1702	172	4502	100	213	1.28124	1.28 (1.02 - 1.61)	4.56646	0.0326039	0	4.03478	3.17726	116	2759	228	6948	114	247
phecode_038.3	Bacteremia	1.28854	1.29 (1.05 - 1.58)	5.81022	0.0159333	0	2.90491	2.26918	139	4646	276	11887	91	147	0.303316	1.48824	1.49 (1.04 - 2.14)	4.69571	0.030238	0	2.53096	1.71488	47	1810	83	4757	30	47	1.19843	1.20 (0.93 - 1.54)	1.98562	0.1588	0	3.14208	2.63553	92	2836	193	7130	61	100
phecode_760	Back pain	1.28745	1.29 (1.13 - 1.46)	15.4385	8.52321e-05	0	10.4906	8.34382	387	3302	862	9469	1187	1979	0.303544	1.18055	1.18 (0.96 - 1.45)	2.4632	0.116541	0	10.5909	9.11893	138	1165	355	3538	584	994	1.36306	1.36 (1.16 - 1.60)	14.5726	0.000134862	0	10.4359	7.87512	249	2137	507	5931	603	985
phecode_550.5	Ventral hernia	1.28396	1.28 (1.02 - 1.62)	4.41252	0.0356761	0	2.24579	1.75784	108	4701	214	11960	67	136	0.630937	1.35481	1.35 (0.95 - 1.94)	2.75289	0.097079	0	2.4838	1.84532	46	1806	89	4734	35	64	1.23803	1.24 (0.91 - 1.68)	1.85905	0.172734	0	2.09672	1.70045	62	2895	125	7226	32	72
phecode_740.11	Osteoarthrosis, localized, primary	1.28202	1.28 (1.14 - 1.44)	16.6528	4.48849e-05	0	9.86357	7.86438	441	4030	900	10544	405	866	0.538855	1.34506	1.35 (1.13 - 1.61)	10.7022	0.00107008	0	12.2069	9.36868	203	1460	417	4034	224	436	1.24818	1.25 (1.06 - 1.47)	7.23582	0.00714634	0	8.47578	6.90691	238	2570	483	6510	181	430
phecode_567	Peritonitis and retroperitoneal infections	1.2806	1.28 (0.92 - 1.78)	2.14321	0.143202	0	1.09663	0.858404	53	4780	105	12127	43	78	0.556046	1.49863	1.50 (0.79 - 2.84)	1.56669	0.210689	0	0.800427	0.53553	15	1859	26	4829	13	32	1.20179	1.20 (0.81 - 1.77)	0.858722	0.354097	0	1.28422	1.0709	38	2921	79	7298	30	46
phecode_112	Candidiasis	1.27801	1.28 (1.04 - 1.56)	5.68494	0.0171112	0	3.04814	2.40099	145	4612	291	11829	119	190	0.943076	1.27596	1.28 (0.96 - 1.69)	2.86842	0.0903335	0	4.07713	3.22378	74	1741	154	4623	72	110	1.30077	1.30 (0.97 - 1.74)	3.17874	0.074602	0	2.41332	1.86572	71	2871	137	7206	47	80
phecode_420.3	Endocarditis	1.27791	1.28 (0.94 - 1.73)	2.53988	0.111003	0	1.32808	1.04227	64	4755	127	12058	57	125	0.0418722	1.95797	1.96 (1.19 - 3.23)	7.14112	0.00753361	0	1.44308	0.742268	27	1844	36	4814	16	37	1.0118	1.01 (0.69 - 1.49)	0.00357732	0.952306	0	1.25509	1.24063	37	2911	91	7244	41	88
phecode_512.2	Painful respiration	1.27185	1.27 (1.07 - 1.52)	7.11344	0.00765084	0	4.08602	3.24097	190	4460	386	11524	226	400	0.718079	1.2249	1.22 (0.93 - 1.61)	2.16251	0.141413	0	4.48682	3.69342	80	1703	173	4511	104	203	1.31365	1.31 (1.04 - 1.66)	5.23751	0.0221049	0	3.83676	2.94769	110	2757	213	7013	122	197
phecode_573.7	Abnormal results of function study of liver	1.26685	1.27 (1.02 - 1.57)	4.57953	0.0323561	0	2.64271	2.09773	125	4605	252	11761	146	297	0.910231	1.27153	1.27 (0.90 - 1.79)	1.90112	0.167953	0	2.75028	2.17575	50	1768	103	4631	69	153	1.26504	1.27 (0.96 - 1.68)	2.70311	0.100153	0	2.57555	2.04698	75	2837	149	7130	77	144
phecode_561.1	Diarrhea	1.26677	1.27 (1.10 - 1.46)	11.0658	0.000879332	0	6.92034	5.54378	311	4183	654	11143	382	513	0.987822	1.27133	1.27 (1.03 - 1.57)	5.1397	0.0233847	0	8.40841	6.73474	140	1525	310	4293	222	284	1.28107	1.28 (1.06 - 1.55)	6.6429	0.0099552	0	6.04454	4.78176	171	2658	344	6850	160	229
phecode_241	Nontoxic nodular goiter	1.26619	1.27 (0.91 - 1.75)	2.02992	0.154229	0	1.13966	0.902231	55	4771	110	12082	50	118	0.888608	1.2717	1.27 (0.86 - 1.87)	1.49175	0.221946	0	2.11039	1.66701	39	1809	80	4719	39	88	1.32577	1.33 (0.72 - 2.44)	0.831121	0.361948	0	0.537273	0.405789	16	2962	30	7363	11	30
phecode_686.1	Carbuncle and furuncle	1.26546	1.27 (0.92 - 1.73)	2.16512	0.141173	0	1.22153	0.967768	59	4771	118	12075	46	117	0.17836	1.50228	1.50 (1.00 - 2.25)	3.97462	0.046191	0	2.04301	1.36929	38	1822	66	4754	27	67	1.00256	1.00 (0.60 - 1.67)	9.73056e-05	0.99213	0	0.707071	0.705276	21	2949	52	7321	19	50
phecode_726.2	Synoviopathy	1.26379	1.26 (0.94 - 1.70)	2.39157	0.121991	0	1.36561	1.08365	66	4767	132	12049	43	129	0.498172	1.10912	1.11 (0.69 - 1.79)	0.178104	0.673007	0	1.28617	1.1611	24	1842	56	4767	21	64	1.37582	1.38 (0.94 - 2.01)	2.74071	0.0978213	0	1.41557	1.03289	42	2925	76	7282	22	65
phecode_586.4	Stricture/obstruction of ureter	1.26352	1.26 (0.96 - 1.67)	2.74941	0.0972901	0	1.57448	1.2502	76	4751	153	12085	49	72	0.404722	0.864672	0.86 (0.34 - 2.18)	0.0949913	0.757925	0	0.319489	0.369307	6	1872	18	4856	9	13	1.30197	1.30 (0.97 - 1.74)	3.15685	0.0756087	0	2.37369	1.83324	70	2879	135	7229	40	59
phecode_078	Viral warts & HPV	1.25832	1.26 (0.93 - 1.70)	2.23961	0.134515	0	1.34794	1.07419	64	4684	129	11880	128	301	0.382701	1.04264	1.04 (0.62 - 1.76)	0.0246484	0.875246	0	1.08992	1.04581	20	1815	50	4731	52	106	1.38784	1.39 (0.96 - 2.01)	3.02039	0.0822236	0	1.51047	1.09297	44	2869	79	7149	76	195
phecode_740.1	Osteoarthritis; localized	1.25591	1.26 (1.05 - 1.50)	6.58147	0.0103046	0	4.20601	3.37792	196	4464	399	11413	216	498	0.749865	1.22026	1.22 (0.94 - 1.58)	2.32636	0.127199	0	5.06187	4.18645	90	1688	194	4440	109	253	1.29883	1.30 (1.02 - 1.65)	4.63846	0.031263	0	3.678	2.85595	106	2776	205	6973	107	245
phecode_269	Proteinuria	1.25568	1.26 (0.99 - 1.59)	3.59104	0.0580919	0	2.19849	1.75871	105	4671	214	11954	100	142	0.0396894	0.88558	0.89 (0.58 - 1.34)	0.325217	0.568489	0	1.61551	1.82044	30	1827	88	4746	30	53	1.50861	1.51 (1.13 - 2.01)	7.87392	0.00501528	0	2.56937	1.71803	75	2844	126	7208	70	89
phecode_851	Complications of transplants and reattached limbs	1.25437	1.25 (1.01 - 1.55)	4.31848	0.0377006	0	2.66945	2.1397	128	4667	261	11937	81	112	0.806367	1.29802	1.30 (0.89 - 1.89)	1.8388	0.175091	0	2.21143	1.7124	41	1813	83	4764	33	40	1.22842	1.23 (0.95 - 1.59)	2.4124	0.120378	0	2.95818	2.42144	87	2854	178	7173	48	72
phecode_591	Urinary tract infection	1.2543	1.25 (1.05 - 1.50)	6.09187	0.0135805	0	4.04265	3.24966	182	4320	378	11254	374	678	0.0160032	0.96293	0.96 (0.72 - 1.28)	0.0674704	0.795056	0	4.11295	4.26454	67	1562	187	4198	258	502	1.54038	1.54 (1.22 - 1.95)	13.1153	0.000292894	0	4.00278	2.63557	115	2758	191	7056	116	176
phecode_292.11	Aphasia	1.248	1.25 (0.90 - 1.73)	1.79825	0.179924	0	1.13919	0.914883	55	4773	112	12130	48	68	0.451276	1.04039	1.04 (0.58 - 1.86)	0.0177673	0.893961	0	0.856531	0.823554	16	1852	40	4817	19	30	1.35611	1.36 (0.92 - 2.01)	2.33682	0.126347	0	1.31757	0.974949	39	2921	72	7313	29	38
phecode_255	Disorders of adrenal glands	1.24634	1.25 (0.91 - 1.71)	1.90356	0.16768	0	1.22254	0.983284	59	4767	120	12084	50	106	0.463258	1.06546	1.07 (0.64 - 1.78)	0.0591531	0.80784	0	1.1254	1.05699	21	1845	51	4774	21	62	1.37775	1.38 (0.93 - 2.05)	2.50797	0.113272	0	1.28378	0.935086	38	2922	69	7310	29	44
phecode_380.4	Impacted cerumen	1.24531	1.25 (0.99 - 1.57)	3.46104	0.0628308	0	2.30103	1.85617	109	4628	223	11791	139	296	0.335523	1.05679	1.06 (0.70 - 1.60)	0.0683222	0.793796	0	1.73913	1.64721	32	1808	79	4717	47	91	1.34136	1.34 (1.01 - 1.78)	4.25085	0.0392307	0	2.65792	1.99501	77	2820	144	7074	92	205
phecode_339	Other headache syndromes	1.24506	1.25 (1.05 - 1.48)	6.1133	0.0134169	0	4.52733	3.66893	193	4070	422	11080	613	808	0.433467	1.33038	1.33 (1.04 - 1.70)	5.16168	0.0230905	0	6.53639	4.99425	97	1387	217	4128	403	542	1.21341	1.21 (0.95 - 1.55)	2.37323	0.123431	0	3.45448	2.86433	96	2683	205	6952	210	266
phecode_420.2	Pericarditis	1.2441	1.24 (0.97 - 1.59)	3.06316	0.0800859	0	2.03354	1.6411	97	4673	199	11927	106	184	0.893168	1.26922	1.27 (0.84 - 1.92)	1.28421	0.257117	0	1.83684	1.45289	34	1817	70	4748	36	69	1.2276	1.23 (0.91 - 1.66)	1.74958	0.185929	0	2.15827	1.76519	63	2856	129	7179	70	115
phecode_241.2	Nontoxic multinodular goiter	1.24309	1.24 (0.95 - 1.63)	2.44908	0.117594	0	1.63488	1.31939	78	4693	159	11892	105	259	0.243044	1.10211	1.10 (0.77 - 1.57)	0.285575	0.59307	0	2.43632	2.21559	44	1762	104	4590	81	193	1.54008	1.54 (1.00 - 2.37)	3.93834	0.0471975	0	1.14671	0.747587	34	2931	55	7302	24	66
phecode_795	Other and nonspecific abnormal cytological, histological and immunological findings	1.24	1.24 (0.77 - 2.00)	0.775479	0.378527	0	0.514721	0.415512	25	4832	51	12223	19	36	0.980831	1.27469	1.27 (0.78 - 2.08)	0.94209	0.331741	0	1.28137	1.00802	24	1849	49	4812	14	26	1.24221	1.24 (0.11 - 13.70)	0.0314736	0.859188	0	0.0335121	0.0269796	1	2983	2	7411	5	10
phecode_245.21	Chronic lymphocytic thyroiditis	1.23955	1.24 (0.75 - 2.04)	0.711726	0.398871	0	0.475108	0.383642	23	4818	47	12204	35	59	0.192647	1.02674	1.03 (0.56 - 1.87)	0.0074317	0.931302	0	0.806452	0.785611	15	1845	38	4799	27	50	2.214	2.21 (0.85 - 5.74)	2.81293	0.0935072	0	0.268366	0.121392	8	2973	9	7405	8	9
phecode_452.2	Deep vein thrombosis [DVT]	1.23878	1.24 (1.05 - 1.46)	6.59699	0.0102151	0	4.72039	3.84551	222	4481	463	11577	173	270	0.340151	1.35836	1.36 (1.04 - 1.77)	5.19054	0.0227101	0	4.73856	3.53261	87	1749	169	4615	51	103	1.17015	1.17 (0.95 - 1.44)	2.18534	0.13933	0	4.70875	4.05182	135	2732	294	6962	122	167
phecode_738.4	Acquired spondylolisthesis	1.23526	1.24 (0.97 - 1.57)	3.01435	0.0825305	0	2.11838	1.72188	102	4713	210	11986	61	114	0.0393351	0.956271	0.96 (0.67 - 1.37)	0.0599695	0.806544	0	2.26171	2.36269	42	1815	114	4711	30	62	1.56897	1.57 (1.13 - 2.17)	7.47959	0.00624022	0	2.0284	1.3024	60	2898	96	7275	31	52
phecode_535.9	Gastritis and duodenitis, NOS	1.23241	1.23 (1.00 - 1.52)	3.89837	0.048333	0	2.94567	2.40352	135	4448	284	11532	293	494	0.654818	1.30283	1.30 (0.97 - 1.76)	3.00937	0.0827843	0	3.78657	2.93223	66	1677	135	4469	144	283	1.18036	1.18 (0.88 - 1.58)	1.2695	0.259861	0	2.42958	2.066	69	2771	149	7063	149	211
phecode_382	Otalgia	1.23189	1.23 (1.00 - 1.52)	3.75656	0.0526008	0	2.80935	2.29265	131	4532	272	11592	213	446	0.358638	1.36013	1.36 (1.03 - 1.79)	4.84843	0.0276713	0	4.57928	3.40811	80	1667	158	4478	140	251	1.11085	1.11 (0.80 - 1.55)	0.38313	0.535933	0	1.74897	1.5772	51	2865	114	7114	73	195
phecode_590	Pyelonephritis	1.23091	1.23 (0.91 - 1.66)	1.87179	0.17127	0	1.34603	1.09629	65	4764	134	12089	47	87	0.755727	1.16101	1.16 (0.74 - 1.82)	0.426539	0.513692	0	1.51025	1.30354	28	1826	63	4770	33	54	1.29821	1.30 (0.87 - 1.94)	1.64681	0.199393	0	1.2437	0.960758	37	2938	71	7319	14	33
phecode_745	Pain in joint	1.22503	1.23 (1.08 - 1.39)	10.2949	0.00133398	0	11.9154	9.94429	400	2957	946	8567	1519	2797	0.648294	1.26505	1.27 (1.02 - 1.56)	4.75857	0.0291527	0	12.1973	9.89461	136	979	338	3078	772	1471	1.20495	1.20 (1.03 - 1.40)	5.6916	0.0170463	0	11.7752	9.97212	264	1978	608	5489	747	1326
phecode_536.8	Dyspepsia and other specified disorders of function of stomach	1.22297	1.22 (0.98 - 1.53)	3.14278	0.0762638	0	2.49573	2.05004	117	4571	245	11706	188	359	0.373663	1.08962	1.09 (0.77 - 1.54)	0.233695	0.628797	0	2.5641	2.35819	46	1748	111	4596	93	180	1.33448	1.33 (1.00 - 1.79)	3.80202	0.0511908	0	2.45335	1.84981	71	2823	134	7110	95	179
phecode_763	Thoracic or lumbosacral neuritis or radiculitis, unspecified	1.22249	1.22 (1.02 - 1.46)	4.80776	0.0283319	0	3.87481	3.19211	182	4515	382	11585	179	343	0.330121	1.09243	1.09 (0.82 - 1.45)	0.366931	0.544682	0	3.8312	3.51844	69	1732	166	4552	86	169	1.32206	1.32 (1.05 - 1.67)	5.60867	0.0178718	0	3.90193	2.97972	113	2783	216	7033	93	174
phecode_530	Diseases of esophagus	1.22009	1.22 (0.94 - 1.58)	2.29266	0.129987	0	1.80986	1.48824	87	4720	181	11981	69	148	0.793588	1.26265	1.26 (0.85 - 1.88)	1.33413	0.248072	0	1.98391	1.57775	37	1828	76	4741	22	70	1.19212	1.19 (0.85 - 1.67)	1.03172	0.309756	0	1.69952	1.42954	50	2892	105	7240	47	78
phecode_288.2	Elevated white blood cell count	1.21987	1.22 (1.02 - 1.46)	4.59572	0.0320519	0	3.73812	3.08515	177	4558	375	11780	141	155	0.712062	1.26802	1.27 (0.94 - 1.71)	2.40806	0.120712	0	3.54803	2.81924	65	1767	136	4688	55	63	1.19077	1.19 (0.95 - 1.50)	2.24486	0.134059	0	3.85808	3.26013	112	2791	239	7092	86	92
phecode_053	Herpes zoster	1.21573	1.22 (0.99 - 1.49)	3.64948	0.0560869	0	3.03792	2.5124	145	4628	304	11796	103	210	0.774653	1.18953	1.19 (0.88 - 1.61)	1.28491	0.256987	0	3.49154	2.95164	64	1769	141	4636	54	110	1.2445	1.24 (0.95 - 1.63)	2.53162	0.111585	0	2.7551	2.22586	81	2859	163	7160	49	100
phecode_454.1	Varicose veins of lower extremity	1.21534	1.22 (0.93 - 1.58)	2.08028	0.149213	0	1.70727	1.40903	82	4721	171	11965	73	174	0.837772	1.17439	1.17 (0.80 - 1.73)	0.664207	0.415079	0	2.05405	1.75439	38	1812	84	4704	37	99	1.26237	1.26 (0.88 - 1.82)	1.5711	0.210047	0	1.49001	1.184	44	2909	87	7261	36	75
phecode_054	Herpes simplex	1.20707	1.21 (0.90 - 1.62)	1.56888	0.210369	0	1.37586	1.14253	66	4731	139	12027	79	144	0.624085	1.30731	1.31 (0.86 - 1.98)	1.6091	0.204618	0	1.84783	1.41962	34	1806	68	4722	47	97	1.1256	1.13 (0.74 - 1.71)	0.305931	0.580188	0	1.08218	0.962581	32	2925	71	7305	32	47
phecode_596	Other disorders of bladder	1.20623	1.21 (0.94 - 1.55)	2.2057	0.137501	0	1.95304	1.62455	94	4719	198	11990	63	122	0.250944	1.58123	1.58 (0.94 - 2.66)	3.02725	0.0818769	0	1.23126	0.782215	23	1845	38	4820	19	29	1.10706	1.11 (0.83 - 1.47)	0.497203	0.480732	0	2.41087	2.18281	71	2874	160	7170	44	93
phecode_340.1	Migrain with aura	1.20486	1.20 (0.81 - 1.79)	0.844836	0.358017	0	0.747043	0.620814	36	4783	76	12166	57	68	0.0807674	0.904119	0.90 (0.53 - 1.55)	0.1346	0.713709	0	0.972973	1.07505	18	1832	52	4785	37	50	1.87589	1.88 (1.02 - 3.46)	4.18444	0.0407968	0	0.606265	0.324105	18	2951	24	7381	20	18
phecode_562.1	Diverticulosis	1.19928	1.20 (1.05 - 1.37)	6.88003	0.0087164	0	7.26505	6.13187	327	4174	704	10777	375	829	0.914045	1.18658	1.19 (0.95 - 1.48)	2.24468	0.134075	0	6.78063	5.77601	119	1636	262	4274	132	351	1.20577	1.21 (1.02 - 1.43)	4.60726	0.0318368	0	7.57465	6.36429	208	2538	442	6503	243	478
phecode_411.4	Coronary atherosclerosis	1.19762	1.20 (1.03 - 1.39)	5.52772	0.0187175	0	6.42043	5.41841	259	3775	597	10421	842	1292	0.730919	1.24578	1.25 (0.92 - 1.68)	2.08866	0.148396	0	3.80562	3.07792	65	1643	143	4503	179	241	1.18613	1.19 (1.00 - 1.41)	3.65173	0.0560109	0	8.3405	7.12492	194	2132	454	5918	663	1051
phecode_939	Atopic/contact dermatitis due to other or unspecified	1.19664	1.20 (1.02 - 1.40)	4.97765	0.0256768	0	5.42883	4.57756	238	4146	512	10673	492	1125	0.950228	1.17948	1.18 (0.92 - 1.52)	1.64203	0.200047	0	5.54217	4.73879	92	1568	205	4121	227	561	1.20866	1.21 (0.99 - 1.48)	3.38221	0.0659036	0	5.35977	4.47587	146	2578	307	6552	265	564
phecode_425.1	Primary/intrinsic cardiomyopathies	1.19418	1.19 (0.94 - 1.51)	2.20599	0.137476	0	2.27571	1.91275	104	4466	228	11692	306	390	0.349553	1.4358	1.44 (0.90 - 2.28)	2.37318	0.123436	0	1.54782	1.08311	28	1781	52	4749	78	86	1.11662	1.12 (0.85 - 1.47)	0.629165	0.427662	0	2.75263	2.47226	76	2685	176	6943	228	304
phecode_593.2	Microscopic hematuria	1.19399	1.19 (0.92 - 1.54)	1.85322	0.17341	0	1.82232	1.53078	88	4741	187	12029	47	94	0.722002	1.14784	1.15 (0.79 - 1.67)	0.518076	0.471664	0	2.15169	1.87978	40	1819	91	4750	28	46	1.24555	1.25 (0.88 - 1.77)	1.52543	0.216799	0	1.61616	1.30169	48	2922	96	7279	19	48
phecode_395.1	Nonrheumatic mitral valve disorders	1.19384	1.19 (0.96 - 1.48)	2.62512	0.105184	0	2.73045	2.2973	125	4453	272	11568	298	470	0.943608	1.20259	1.20 (0.84 - 1.72)	1.01163	0.314512	0	2.49433	2.08289	44	1720	98	4607	123	182	1.18568	1.19 (0.91 - 1.55)	1.56289	0.211242	0	2.87846	2.43868	81	2733	174	6961	175	288
phecode_348.8	Encephalopathy, not elsewhere classified	1.19376	1.19 (0.89 - 1.61)	1.37485	0.24098	0	1.35445	1.13711	65	4734	139	12085	77	86	0.564225	1.04676	1.05 (0.62 - 1.76)	0.0295195	0.863585	0	1.07817	1.0305	20	1835	50	4802	32	35	1.27024	1.27 (0.89 - 1.82)	1.69362	0.193125	0	1.52853	1.20727	45	2899	89	7283	45	51
phecode_577.1	Acute pancreatitis	1.19292	1.19 (0.87 - 1.63)	1.21554	0.270237	0	1.20282	1.01027	58	4764	123	12052	54	135	0.366156	1.418	1.42 (0.85 - 2.36)	1.81048	0.17845	0	1.2306	0.871008	23	1846	42	4780	18	65	1.07684	1.08 (0.72 - 1.60)	0.132452	0.715904	0	1.18524	1.10159	35	2918	81	7272	36	70
phecode_726.4	Calcaneal spur; Exostosis NOS	1.19272	1.19 (0.91 - 1.57)	1.58618	0.207872	0	1.60439	1.34865	76	4661	162	11850	139	298	0.607887	1.11312	1.11 (0.75 - 1.66)	0.2767	0.598873	0	1.9337	1.74061	35	1775	82	4629	77	176	1.28232	1.28 (0.88 - 1.87)	1.66272	0.197236	0	1.40075	1.09574	41	2886	80	7221	62	122
phecode_276.41	Acidosis	1.19054	1.19 (0.94 - 1.51)	2.02044	0.155194	0	2.06594	1.74105	99	4693	213	12021	84	76	0.490096	1.33641	1.34 (0.88 - 2.03)	1.87737	0.170634	0	1.83387	1.3786	34	1820	67	4793	33	27	1.12006	1.12 (0.83 - 1.51)	0.566431	0.451681	0	2.21239	1.97993	65	2873	146	7228	51	49
phecode_300.1	Anxiety disorder	1.19007	1.19 (1.00 - 1.42)	3.69879	0.0544518	0	4.16098	3.51981	183	4215	414	11348	478	548	0.689637	1.21754	1.22 (0.93 - 1.59)	2.06366	0.150848	0	4.83969	4.00964	80	1573	183	4381	234	323	1.17581	1.18 (0.93 - 1.49)	1.80522	0.179083	0	3.75228	3.20922	103	2642	231	6967	244	225
phecode_721.1	Spondylosis without myelopathy	1.18667	1.19 (1.00 - 1.41)	3.73512	0.0532798	0	4.27369	3.62579	193	4323	424	11270	360	616	0.807735	1.21159	1.21 (0.92 - 1.60)	1.85188	0.173565	0	4.42632	3.68179	76	1641	168	4395	170	324	1.17155	1.17 (0.94 - 1.46)	1.93611	0.164091	0	4.18006	3.58996	117	2682	256	6875	190	292
phecode_726.3	Bursitis	1.18625	1.19 (0.91 - 1.55)	1.54955	0.213202	0	1.64481	1.39015	79	4724	169	11988	73	153	0.458106	1.34323	1.34 (0.88 - 2.04)	1.93463	0.164253	0	1.82992	1.36873	34	1824	66	4756	29	65	1.08952	1.09 (0.77 - 1.55)	0.22692	0.633817	0	1.52801	1.40423	45	2900	103	7232	44	88
phecode_427.12	Paroxysmal ventricular tachycardia	1.18396	1.18 (0.89 - 1.58)	1.32929	0.248931	0	1.45141	1.22866	69	4685	149	11978	122	183	0.59273	1.34673	1.35 (0.72 - 2.52)	0.875948	0.349314	0	0.803428	0.597815	15	1852	29	4822	20	36	1.13667	1.14 (0.82 - 1.57)	0.600958	0.438213	0	1.87045	1.64926	54	2833	120	7156	102	147
phecode_689	Disorder of skin and subcutaneous tissue NOS	1.18299	1.18 (1.05 - 1.34)	7.22816	0.00717685	0	9.0108	7.72461	409	4130	883	10548	337	879	0.853612	1.19889	1.20 (0.98 - 1.47)	3.02518	0.0819814	0	8.28571	7.00749	145	1605	318	4220	137	349	1.17101	1.17 (1.00 - 1.36)	4.08437	0.0432815	0	9.46576	8.19672	264	2525	565	6328	200	530
phecode_430.2	Intracerebral hemorrhage	1.17947	1.18 (0.83 - 1.67)	0.867724	0.351586	0	0.973085	0.826243	47	4783	101	12123	46	86	0.419802	1.40898	1.41 (0.80 - 2.47)	1.4483	0.228801	0	1.01171	0.720165	19	1859	35	4825	9	27	1.05886	1.06 (0.68 - 1.65)	0.0637344	0.800688	0	0.948509	0.896252	28	2924	66	7298	37	59
phecode_304	Adjustment reaction	1.17556	1.18 (0.95 - 1.46)	2.19492	0.138467	0	2.6928	2.29991	125	4517	275	11682	234	353	0.191054	1.38062	1.38 (1.00 - 1.90)	3.96421	0.0464774	0	3.36182	2.45779	59	1696	115	4564	132	208	1.04083	1.04 (0.78 - 1.39)	0.0731398	0.786819	0	2.28611	2.19841	66	2821	160	7118	102	145
phecode_801	Fracture of ankle and foot	1.17096	1.17 (0.90 - 1.53)	1.32752	0.249248	0	1.64515	1.40833	79	4723	171	11971	74	168	0.825761	1.14355	1.14 (0.79 - 1.66)	0.50176	0.478728	0	2.22102	1.94764	41	1805	93	4682	41	112	1.21695	1.22 (0.82 - 1.80)	0.976162	0.323148	0	1.28552	1.05878	38	2918	78	7289	33	56
phecode_411.1	Unstable angina (intermediate coronary syndrome)	1.16269	1.16 (0.87 - 1.55)	1.06516	0.302041	0	1.46217	1.26016	69	4650	152	11910	157	248	0.341291	0.841195	0.84 (0.41 - 1.72)	0.225391	0.634963	0	0.539665	0.640893	10	1843	31	4806	34	50	1.23403	1.23 (0.90 - 1.69)	1.72601	0.188921	0	2.05862	1.67474	59	2807	121	7104	123	198
phecode_443.9	Peripheral vascular disease, unspecified	1.16052	1.16 (0.90 - 1.49)	1.33238	0.248382	0	1.86975	1.61531	89	4671	195	11877	116	238	0.535068	1.3314	1.33 (0.80 - 2.21)	1.24103	0.265274	0	1.23789	0.932642	23	1835	45	4780	29	62	1.10109	1.10 (0.82 - 1.48)	0.415921	0.51898	0	2.27429	2.06982	66	2836	150	7097	87	176
phecode_411.2	Myocardial infarction	1.15767	1.16 (0.96 - 1.39)	2.40642	0.120838	0	3.77145	3.27462	167	4261	383	11313	448	614	0.286389	1.38571	1.39 (0.95 - 2.02)	2.91639	0.0876837	0	2.37288	1.72378	42	1728	82	4675	117	130	1.08829	1.09 (0.88 - 1.35)	0.603541	0.43723	0	4.70278	4.3378	125	2533	301	6638	331	484
phecode_841	Sprains and strains of back and neck	1.15582	1.16 (0.70 - 1.92)	0.315509	0.574319	0	0.458907	0.397285	22	4772	48	12034	82	228	0.782161	1.09378	1.09 (0.54 - 2.22)	0.0617885	0.803691	0	0.599782	0.548639	11	1823	26	4713	53	148	1.24127	1.24 (0.60 - 2.56)	0.342696	0.558277	0	0.371622	0.299605	11	2949	22	7321	29	80
phecode_785	Abdominal pain	1.15146	1.15 (0.98 - 1.36)	2.85837	0.0908997	0	5.13862	4.49309	215	3969	507	10777	692	1026	0.476996	1.05062	1.05 (0.80 - 1.38)	0.125732	0.722899	0	4.99325	4.76414	74	1408	203	4058	405	626	1.21686	1.22 (0.99 - 1.49)	3.53752	0.0599952	0	5.21836	4.32863	141	2561	304	6719	287	400
phecode_558	Noninfectious gastroenteritis	1.15141	1.15 (0.93 - 1.43)	1.63313	0.201271	0	2.59464	2.26116	122	4580	271	11714	174	325	0.554407	1.23312	1.23 (0.91 - 1.67)	1.82995	0.176134	0	3.51171	2.86685	63	1731	135	4574	93	178	1.08722	1.09 (0.80 - 1.48)	0.282231	0.595242	0	2.02889	1.86916	59	2849	136	7140	81	147
phecode_756.5	Congenital osteodystrophies	1.14704	1.15 (0.96 - 1.37)	2.36227	0.124301	0	3.91548	3.43077	189	4638	419	11794	49	97	0.779765	1.18505	1.19 (0.89 - 1.58)	1.32289	0.250075	0	3.69181	3.13337	69	1800	152	4699	18	36	1.1236	1.12 (0.90 - 1.40)	1.0813	0.298406	0	4.0568	3.62673	120	2838	267	7095	31	61
phecode_214	Lipoma	1.14092	1.14 (0.86 - 1.51)	0.840438	0.359271	0	1.48473	1.30374	71	4711	158	11961	94	191	0.321017	1.32195	1.32 (0.89 - 1.97)	1.88929	0.169282	0	2.00108	1.52115	37	1812	73	4726	38	88	0.998275	1.00 (0.67 - 1.49)	7.15283e-05	0.993252	0	1.15922	1.1612	34	2899	85	7235	56	103
phecode_722.6	Degeneration of intervertebral disc	1.13407	1.13 (0.93 - 1.38)	1.56489	0.210951	0	3.19496	2.82794	147	4454	332	11408	275	570	0.663059	1.07281	1.07 (0.79 - 1.46)	0.199974	0.654742	0	3.358	3.13725	59	1698	144	4446	130	297	1.18244	1.18 (0.91 - 1.53)	1.63734	0.200691	0	3.09423	2.62937	88	2756	188	6962	145	273
phecode_722.9	Other and unspecified disc disorder	1.12972	1.13 (0.84 - 1.52)	0.661104	0.41617	0	1.36326	1.20861	65	4703	146	11934	108	230	0.768159	1.19084	1.19 (0.75 - 1.88)	0.55856	0.454841	0	1.4658	1.23379	27	1815	59	4723	45	105	1.09059	1.09 (0.74 - 1.60)	0.196506	0.657556	0	1.2987	1.19211	38	2888	87	7211	63	125
phecode_681.1	Cellulitis and abscess of fingers/toes	1.12382	1.12 (0.85 - 1.49)	0.652445	0.41924	0	1.45621	1.29785	70	4737	158	12016	69	136	0.294353	1.35363	1.35 (0.86 - 2.13)	1.73948	0.187205	0	1.56334	1.15966	29	1826	56	4773	32	58	1.00014	1.00 (0.69 - 1.44)	5.4979e-07	0.999408	0	1.38889	1.3887	41	2911	102	7243	37	78
phecode_947	Urticaria	1.12117	1.12 (0.76 - 1.66)	0.324029	0.569196	0	0.745496	0.665462	36	4793	81	12091	47	138	0.961241	1.1406	1.14 (0.70 - 1.87)	0.273074	0.601277	0	1.23789	1.08696	23	1835	52	4732	29	103	1.11523	1.12 (0.58 - 2.15)	0.106424	0.744253	0	0.437563	0.392528	13	2958	29	7359	18	35
phecode_773	Pain in limb	1.11745	1.12 (0.97 - 1.29)	2.33874	0.126191	0	7.10572	6.40674	287	3752	700	10226	837	1384	0.775994	1.08032	1.08 (0.85 - 1.37)	0.411511	0.521203	0	6.95297	6.46946	102	1365	269	3889	420	729	1.13953	1.14 (0.95 - 1.36)	2.05738	0.151471	0	7.19285	6.3682	185	2387	431	6337	417	655
phecode_415.11	Pulmonary embolism and infarction, acute	1.11733	1.12 (0.91 - 1.37)	1.15189	0.283154	0	2.93492	2.63485	138	4564	318	11751	174	241	0.742416	1.06226	1.06 (0.77 - 1.47)	0.134006	0.714314	0	2.92656	2.75977	53	1758	132	4651	76	104	1.15632	1.16 (0.89 - 1.50)	1.19791	0.273739	0	2.94016	2.55284	85	2806	186	7100	98	137
phecode_401.22	Hypertensive chronic kidney disease	1.11526	1.12 (0.87 - 1.44)	0.71901	0.396469	0	1.87354	1.68317	88	4609	204	11916	179	190	0.187373	0.807946	0.81 (0.46 - 1.42)	0.553389	0.456936	0	0.87146	1.07638	16	1820	52	4779	51	56	1.21215	1.21 (0.91 - 1.61)	1.77062	0.183306	0	2.5166	2.08533	72	2789	152	7137	128	134
phecode_735.3	Hallux valgus (Bunion)	1.11441	1.11 (0.83 - 1.49)	0.523487	0.469358	0	1.35558	1.21811	65	4730	148	12002	81	160	0.725352	1.0725	1.07 (0.71 - 1.62)	0.109312	0.740928	0	1.74768	1.63146	32	1799	78	4703	56	106	1.17399	1.17 (0.77 - 1.78)	0.572124	0.449416	0	1.11336	0.949925	33	2931	70	7299	25	54
phecode_080	Postoperative infection	1.114	1.11 (0.83 - 1.49)	0.519948	0.470864	0	1.35643	1.21931	65	4727	148	11990	84	172	0.305823	1.30077	1.30 (0.84 - 2.01)	1.41474	0.234272	0	1.67296	1.29113	31	1822	62	4740	34	85	0.986671	0.99 (0.66 - 1.47)	0.00433661	0.947495	0	1.15686	1.1723	34	2905	86	7250	50	87
phecode_550.1	Inguinal hernia	1.11155	1.11 (0.88 - 1.41)	0.761294	0.382924	0	2.09512	1.88883	100	4673	227	11791	103	292	0.505243	0.797046	0.80 (0.26 - 2.45)	0.157716	0.691269	0	0.212879	0.26694	4	1875	13	4857	8	17	1.11172	1.11 (0.87 - 1.42)	0.719982	0.39615	0	3.31721	2.99384	96	2798	214	6934	95	275
phecode_286.81	Primary hypercoagulable state	1.11025	1.11 (0.77 - 1.60)	0.317186	0.573304	0	0.870106	0.784378	42	4785	96	12143	49	71	0.248645	0.896128	0.90 (0.53 - 1.51)	0.168242	0.681679	0	1.01659	1.13309	19	1850	55	4799	18	33	1.40368	1.40 (0.84 - 2.34)	1.69835	0.192503	0	0.777552	0.555179	23	2935	41	7344	31	38
phecode_276.5	Hypovolemia	1.10973	1.11 (0.96 - 1.28)	2.07725	0.14951	0	6.38018	5.78582	291	4270	684	11138	315	488	0.64703	1.15271	1.15 (0.91 - 1.45)	1.43702	0.230622	0	6.13985	5.37013	108	1651	251	4423	128	213	1.08361	1.08 (0.91 - 1.30)	0.77679	0.378125	0	6.53105	6.05764	183	2619	433	6715	187	275
phecode_1011	Complications of surgical and medical procedures	1.10804	1.11 (0.94 - 1.30)	1.5257	0.216759	0	4.64469	4.21088	217	4455	504	11465	204	341	0.982566	1.09917	1.10 (0.86 - 1.40)	0.575068	0.448252	0	5.35117	4.89199	96	1698	231	4491	93	165	1.12116	1.12 (0.90 - 1.40)	1.05297	0.304824	0	4.20431	3.76708	121	2757	273	6974	111	176
phecode_411.8	Other chronic ischemic heart disease, unspecified	1.10611	1.11 (0.83 - 1.48)	0.469529	0.493204	0	1.43561	1.29968	67	4600	155	11771	209	384	0.149173	1.70806	1.71 (0.89 - 3.28)	2.64574	0.103828	0	0.808625	0.47501	15	1840	23	4819	32	45	0.992271	0.99 (0.72 - 1.37)	0.00220447	0.962552	0	1.84922	1.86335	52	2760	132	6952	177	339
phecode_285.1	Acute posthemorrhagic anemia	1.10393	1.10 (0.88 - 1.39)	0.72251	0.395322	0	2.27082	2.06143	108	4648	251	11925	120	134	0.576742	0.997833	1.00 (0.66 - 1.51)	0.000103753	0.991873	0	1.67206	1.67563	31	1823	81	4753	33	53	1.14991	1.15 (0.88 - 1.51)	1.00922	0.315091	0	2.65334	2.31545	77	2825	170	7172	87	81
phecode_228.1	Hemangioma of skin and subcutaneous tissue	1.10106	1.10 (0.92 - 1.32)	1.04616	0.306393	0	3.58438	3.26614	168	4519	384	11373	189	553	0.800014	1.07117	1.07 (0.78 - 1.46)	0.187461	0.665038	0	3.19383	2.98796	58	1758	139	4513	71	235	1.11554	1.12 (0.89 - 1.40)	0.87463	0.349677	0	3.83142	3.44828	110	2761	245	6860	118	318
phecode_508	Pulmonary collapse; interstitial and compensatory emphysema	1.10034	1.10 (0.95 - 1.28)	1.58798	0.207614	0	5.97325	5.45827	259	4077	639	11068	540	603	0.0467823	1.36394	1.36 (1.05 - 1.78)	5.27973	0.0215751	0	4.94474	3.67382	85	1634	173	4536	168	178	0.998357	1.00 (0.83 - 1.20)	0.000319625	0.985736	0	6.64883	6.65905	174	2443	466	6532	372	425
phecode_395.2	Nonrheumatic aortic valve disorders	1.09658	1.10 (0.87 - 1.38)	0.612773	0.433745	0	2.2742	2.07808	105	4512	247	11639	259	424	0.57544	1.22397	1.22 (0.75 - 1.99)	0.664504	0.414974	0	1.32523	1.08537	24	1787	52	4739	76	96	1.0518	1.05 (0.81 - 1.37)	0.141835	0.706463	0	2.88667	2.74841	81	2725	195	6900	183	328
phecode_565	Anal and rectal conditions	1.09555	1.10 (0.84 - 1.43)	0.447041	0.503744	0	1.63282	1.49254	78	4699	181	11946	99	183	0.0765278	0.750148	0.75 (0.45 - 1.24)	1.27516	0.2588	0	1.07817	1.43213	20	1835	69	4749	32	69	1.30133	1.30 (0.94 - 1.79)	2.61677	0.10574	0	1.98494	1.53236	58	2864	112	7197	67	114
phecode_136	Other infectious and parasitic diseases	1.09359	1.09 (0.88 - 1.36)	0.650546	0.419918	0	2.48954	2.28134	119	4661	277	11865	96	168	0.550913	1.00036	1.00 (0.69 - 1.45)	3.56325e-06	0.998494	0	2.11957	2.11882	39	1801	102	4712	47	73	1.14334	1.14 (0.87 - 1.49)	0.960664	0.32702	0	2.72109	2.3881	80	2860	175	7153	49	95
phecode_296.1	Bipolar	1.08822	1.09 (0.77 - 1.53)	0.233837	0.628693	0	0.998301	0.918114	47	4661	111	11979	168	220	0.0622391	1.47707	1.48 (0.92 - 2.37)	2.6455	0.103843	0	1.50334	1.02275	27	1769	49	4742	91	96	0.807232	0.81 (0.49 - 1.34)	0.691005	0.405823	0	0.686813	0.849431	20	2892	62	7237	77	124
phecode_809	Fracture of unspecified bones	1.08485	1.08 (0.91 - 1.29)	0.845386	0.357861	0	3.99408	3.69323	189	4543	444	11578	144	288	0.409532	1.00327	1.00 (0.78 - 1.29)	0.000629811	0.979978	0	4.72527	4.7106	86	1734	223	4511	67	153	1.17254	1.17 (0.92 - 1.49)	1.72326	0.189274	0	3.53709	3.03238	103	2809	221	7067	77	135
phecode_789	Nausea and vomiting	1.08264	1.08 (0.93 - 1.25)	1.12629	0.288567	0	5.99327	5.56122	267	4188	655	11123	421	532	0.221446	1.17966	1.18 (0.96 - 1.45)	2.42646	0.119302	0	8.3792	7.19488	137	1498	326	4205	252	356	1.01619	1.02 (0.83 - 1.25)	0.0229371	0.879621	0	4.60993	4.53981	130	2690	329	6918	169	176
phecode_681.3	Cellulitis and abscess of arm/hand	1.08211	1.08 (0.81 - 1.44)	0.292625	0.588544	0	1.41167	1.30595	68	4749	159	12016	59	135	0.740514	1.14265	1.14 (0.72 - 1.82)	0.317066	0.573376	0	1.39335	1.22153	26	1840	59	4771	21	57	1.04603	1.05 (0.73 - 1.50)	0.0590668	0.807977	0	1.42325	1.36147	42	2909	100	7245	38	78
phecode_540.11	Acute appendicitis	1.08062	1.08 (0.70 - 1.67)	0.121568	0.72734	0	0.600912	0.556328	29	4797	68	12155	50	87	0.0291747	0.500667	0.50 (0.21 - 1.20)	2.4932	0.114339	0	0.321371	0.639835	6	1861	31	4814	20	42	1.55427	1.55 (0.92 - 2.62)	2.78384	0.0952193	0	0.77729	0.501491	23	2936	37	7341	30	45
phecode_594.3	Calculus of ureter	1.07853	1.08 (0.77 - 1.51)	0.194521	0.65918	0	1.01723	0.943861	49	4768	115	12069	59	126	0.137621	1.65413	1.65 (0.84 - 3.24)	2.1984	0.138154	0	0.748263	0.453702	14	1857	22	4827	16	38	0.936271	0.94 (0.63 - 1.38)	0.108975	0.741314	0	1.18805	1.26789	35	2911	93	7242	43	88
phecode_560.4	Other intestinal obstruction	1.07486	1.07 (0.81 - 1.43)	0.24535	0.620368	0	1.40758	1.31083	68	4763	160	12046	45	104	0.638683	1.16189	1.16 (0.75 - 1.79)	0.460198	0.497532	0	1.60514	1.38458	30	1839	67	4772	18	48	1.01647	1.02 (0.70 - 1.49)	0.00711135	0.932795	0	1.28292	1.26239	38	2924	93	7274	27	56
phecode_246	Other disorders of thyroid	1.07277	1.07 (0.78 - 1.47)	0.188622	0.664066	0	1.15328	1.07589	55	4714	130	11953	107	227	0.577304	0.995786	1.00 (0.65 - 1.53)	0.000368285	0.984689	0	1.60044	1.60711	29	1783	76	4653	75	158	1.19919	1.20 (0.75 - 1.92)	0.575779	0.447972	0	0.87927	0.734294	26	2931	54	7300	32	69
phecode_394.2	Mitral valve disease	1.07238	1.07 (0.74 - 1.55)	0.136367	0.71192	0	0.835946	0.779967	40	4745	95	12085	91	130	0.176975	0.67756	0.68 (0.31 - 1.48)	0.97095	0.324443	0	0.434783	0.640364	8	1832	31	4810	47	46	1.24871	1.25 (0.82 - 1.91)	1.04596	0.306439	0	1.08659	0.872053	32	2913	64	7275	44	84
phecode_521.1	Dental caries	1.07124	1.07 (0.81 - 1.42)	0.226419	0.634192	0	1.44563	1.35079	69	4704	163	11904	103	243	0.537311	1.19026	1.19 (0.76 - 1.87)	0.575163	0.448215	0	1.51844	1.27883	28	1816	61	4709	43	117	1.00142	1.00 (0.70 - 1.44)	5.82565e-05	0.99391	0	1.3998	1.39783	41	2888	102	7195	60	126
phecode_726	Peripheral enthesopathies and allied syndromes	1.0711	1.07 (0.88 - 1.31)	0.459963	0.497641	0	3.08323	2.88445	143	4495	338	11380	238	592	0.711422	1.12119	1.12 (0.82 - 1.54)	0.506311	0.47674	0	3.21852	2.88066	57	1714	133	4484	116	270	1.04026	1.04 (0.81 - 1.34)	0.0915863	0.76217	0	2.99965	2.88692	86	2781	205	6896	122	322
phecode_704.1	Alopecia	1.06836	1.07 (0.80 - 1.43)	0.194423	0.659261	0	1.33278	1.24856	64	4738	152	12022	74	136	0.754479	1.07447	1.07 (0.78 - 1.49)	0.18836	0.664285	0	2.89934	2.70384	53	1775	129	4642	59	116	1.19121	1.19 (0.58 - 2.45)	0.22759	0.633317	0	0.369872	0.310685	11	2963	23	7380	15	20
phecode_272.1	Hyperlipidemia	1.06527	1.07 (0.94 - 1.20)	1.01156	0.314529	0	14.2857	13.5289	389	2334	1213	7753	2153	3344	0.0905335	1.24523	1.25 (1.01 - 1.54)	4.13388	0.0420328	0	11.2331	9.22499	133	1051	344	3385	703	1158	1.00294	1.00 (0.86 - 1.17)	0.0014236	0.969902	0	16.6342	16.5935	256	1283	869	4368	1450	2186
phecode_514.2	Solitary pulmonary nodule	1.06434	1.06 (0.92 - 1.23)	0.708955	0.399791	0	5.78792	5.45712	274	4460	656	11365	142	289	0.738427	1.03644	1.04 (0.82 - 1.31)	0.0925491	0.760961	0	5.88235	5.6873	107	1712	271	4494	68	122	1.08457	1.08 (0.90 - 1.31)	0.725073	0.394485	0	5.72899	5.30595	167	2748	385	6871	74	167
phecode_240	Simple and unspecified goiter	1.05567	1.06 (0.73 - 1.54)	0.0800243	0.777265	0	0.814536	0.771912	39	4749	93	11955	88	262	0.11367	0.829544	0.83 (0.50 - 1.38)	0.523509	0.469349	0	1.09769	1.32027	20	1802	62	4634	65	191	1.52259	1.52 (0.86 - 2.70)	2.1007	0.147232	0	0.640593	0.421654	19	2947	31	7321	23	71
phecode_807	Fracture of ribs	1.04635	1.05 (0.77 - 1.42)	0.0860753	0.769227	0	1.24069	1.18639	60	4776	145	12077	40	88	0.0117485	1.84163	1.84 (1.09 - 3.11)	5.3507	0.0207139	0	1.28137	0.699876	24	1849	34	4824	14	29	0.803664	0.80 (0.55 - 1.17)	1.28693	0.256614	0	1.21498	1.50733	36	2927	111	7253	26	59
phecode_287.3	Thrombocytopenia	1.0432	1.04 (0.84 - 1.29)	0.147273	0.701155	0	2.48331	2.38291	119	4673	290	11880	84	140	0.661251	0.942805	0.94 (0.61 - 1.46)	0.0701589	0.791105	0	1.49973	1.58927	28	1839	77	4768	20	42	1.07215	1.07 (0.84 - 1.38)	0.300085	0.583829	0	3.11111	2.90785	91	2834	213	7112	64	98
phecode_402	Elevated blood pressure reading without diagnosis of hypertension	1.04272	1.04 (0.85 - 1.28)	0.159296	0.689805	0	2.8109	2.69885	132	4564	322	11609	180	379	0.306171	1.18382	1.18 (0.86 - 1.63)	1.07072	0.300782	0	3.12849	2.65562	56	1734	125	4582	97	180	0.957924	0.96 (0.73 - 1.25)	0.0986758	0.753425	0	2.61528	2.72702	76	2830	197	7027	83	199
phecode_260	Protein-calorie malnutrition	1.04077	1.04 (0.75 - 1.44)	0.0572388	0.810915	0	1.06139	1.02024	51	4754	125	12127	71	58	0.189096	1.37712	1.38 (0.81 - 2.34)	1.40727	0.23551	0	1.13086	0.823723	21	1836	40	4816	30	31	0.884288	0.88 (0.58 - 1.34)	0.332198	0.564368	0	1.01764	1.14927	30	2918	85	7311	41	27
phecode_611.3	Lump or mass in breast	1.03957	1.04 (0.79 - 1.37)	0.0765272	0.78206	0	1.54989	1.49178	73	4637	176	11622	166	512	0.14347	0.97911	0.98 (0.73 - 1.32)	0.0195105	0.888913	0	3.63741	3.71214	63	1669	163	4228	155	496	1.91634	1.92 (0.84 - 4.38)	2.46942	0.116081	0	0.335796	0.17551	10	2968	13	7394	11	16
phecode_702.2	Seborrheic keratosis	1.03926	1.04 (0.88 - 1.23)	0.195877	0.65807	0	4.3266	4.16998	195	4312	472	10847	369	991	0.124928	0.84045	0.84 (0.60 - 1.17)	1.06421	0.302258	0	2.75862	3.26522	48	1692	147	4355	147	385	1.12076	1.12 (0.92 - 1.37)	1.24904	0.263735	0	5.31261	4.76749	147	2620	325	6492	222	606
phecode_276.12	Hyposmolality and/or hyponatremia	1.0381	1.04 (0.81 - 1.32)	0.0906052	0.763409	0	1.94601	1.87593	93	4686	228	11926	97	156	0.328252	0.854183	0.85 (0.54 - 1.36)	0.443504	0.505436	0	1.2952	1.51295	24	1829	73	4752	34	62	1.11781	1.12 (0.84 - 1.49)	0.579272	0.446598	0	2.35817	2.11489	69	2857	155	7174	63	94
phecode_452	Other venous embolism and thrombosis	1.03746	1.04 (0.86 - 1.25)	0.149904	0.698628	0	3.47732	3.35599	161	4469	400	11519	246	391	0.0830896	1.281	1.28 (0.94 - 1.74)	2.49664	0.114089	0	3.47729	2.73537	62	1721	129	4587	104	171	0.921526	0.92 (0.73 - 1.16)	0.467314	0.494226	0	3.47734	3.76232	99	2748	271	6932	142	220
phecode_442.1	Aortic aneurysm	1.03548	1.04 (0.81 - 1.32)	0.0788162	0.778908	0	1.97076	1.90452	93	4626	229	11795	157	286	0.343633	1.34601	1.35 (0.73 - 2.47)	0.931191	0.334554	0	0.857909	0.63878	16	1849	31	4822	22	34	0.976493	0.98 (0.75 - 1.28)	0.0305193	0.861317	0	2.69797	2.76112	77	2777	198	6973	135	252
phecode_743.9	Osteopenia or other disorder of bone and cartilage	1.03511	1.04 (0.82 - 1.31)	0.0815897	0.775154	0	2.13869	2.06765	99	4530	239	11320	247	751	0.0582669	0.815726	0.82 (0.57 - 1.16)	1.28875	0.256279	0	2.50149	3.04935	42	1637	131	4165	208	591	1.30531	1.31 (0.94 - 1.80)	2.61617	0.105779	0	1.9322	1.48699	57	2893	108	7155	39	160
phecode_840	Sprains and strains	1.03507	1.04 (0.86 - 1.25)	0.131951	0.716418	0	3.49515	3.38074	162	4473	397	11346	241	567	0.249342	1.17592	1.18 (0.87 - 1.58)	1.15377	0.282762	0	3.69955	3.1636	66	1718	146	4469	103	272	0.954718	0.95 (0.75 - 1.21)	0.144054	0.704284	0	3.36724	3.52132	96	2755	251	6877	138	295
phecode_1010.1	Other tests (genetic)	1.0319	1.03 (0.68 - 1.57)	0.0215801	0.88321	0	0.637991	0.618389	31	4828	76	12214	17	20	0.331939	0.86384	0.86 (0.49 - 1.52)	0.255254	0.613399	0	0.851517	0.984413	16	1863	48	4828	8	11	1.3345	1.33 (0.71 - 2.50)	0.815107	0.366615	0	0.503356	0.377664	15	2965	28	7386	9	9
phecode_733	Other disorders of bone and cartilage	1.02722	1.03 (0.89 - 1.19)	0.125668	0.722966	0	5.44804	5.31136	259	4495	638	11374	122	298	0.79345	1.06712	1.07 (0.89 - 1.28)	0.474799	0.490788	0	9.73845	9.18215	175	1622	430	4253	90	204	1.00097	1.00 (0.77 - 1.29)	5.47122e-05	0.994098	0	2.84072	2.83804	84	2873	208	7121	32	94
phecode_401.1	Essential hypertension	1.01563	1.02 (0.89 - 1.16)	0.0553504	0.814002	0	20.2841	20.0345	357	1403	1508	6019	3116	4783	0.735093	1.05425	1.05 (0.85 - 1.31)	0.229395	0.631973	0	16.5775	15.8598	124	624	475	2520	1139	1892	1.01312	1.01 (0.86 - 1.19)	0.0248889	0.874644	0	23.0237	22.7935	233	779	1033	3499	1977	2891
phecode_342	Hemiplegia	1.01412	1.01 (0.70 - 1.47)	0.00556684	0.940524	0	0.830737	0.819269	40	4775	100	12106	61	104	0.0593981	1.53714	1.54 (0.88 - 2.68)	2.34065	0.126037	0	1.07354	0.701031	20	1843	34	4816	24	37	0.753442	0.75 (0.46 - 1.24)	1.22924	0.267555	0	0.677507	0.897227	20	2932	66	7290	37	67
phecode_573.3	Hepatomegaly	1.01401	1.01 (0.72 - 1.42)	0.00656902	0.935403	0	0.993583	0.979992	48	4783	120	12125	45	65	0.308124	1.22603	1.23 (0.75 - 2.00)	0.671764	0.412437	0	1.28274	1.04874	24	1847	51	4812	16	24	0.866367	0.87 (0.54 - 1.38)	0.363928	0.546333	0	0.810811	0.934706	24	2936	69	7313	29	41
phecode_279	Disorders involving the immune mechanism	1.01389	1.01 (0.80 - 1.28)	0.0134644	0.907624	0	2.13802	2.10936	101	4623	255	11834	152	221	0.761006	1.07089	1.07 (0.71 - 1.61)	0.108088	0.742332	0	1.80723	1.68961	33	1793	81	4713	61	93	0.983364	0.98 (0.74 - 1.31)	0.0134362	0.90772	0	2.34645	2.3852	68	2830	174	7121	91	128
phecode_443.1	Raynaud's syndrome	1.01173	1.01 (0.65 - 1.57)	0.00270446	0.958525	0	0.578991	0.572316	28	4808	70	12161	40	79	0.441248	1.22465	1.22 (0.67 - 2.22)	0.44471	0.504858	0	0.861605	0.704663	16	1841	34	4791	30	62	0.827997	0.83 (0.43 - 1.59)	0.320206	0.571484	0	0.40282	0.486092	12	2967	36	7370	10	17
phecode_695.3	Rosacea	1.01114	1.01 (0.75 - 1.36)	0.00527719	0.942089	0	1.27402	1.26016	61	4727	152	11910	88	248	0.357853	1.16585	1.17 (0.77 - 1.77)	0.526976	0.467881	0	1.79056	1.53976	33	1810	73	4668	44	146	0.87994	0.88 (0.57 - 1.36)	0.335301	0.562554	0	0.950764	1.07909	28	2917	79	7242	44	102
phecode_447	Other disorders of arteries and arterioles	1.00896	1.01 (0.76 - 1.35)	0.00364459	0.951861	0	1.3427	1.33094	65	4776	163	12084	35	63	0.491904	1.16934	1.17 (0.71 - 1.94)	0.36813	0.544026	0	1.17647	1.00782	22	1848	49	4813	17	25	0.93667	0.94 (0.66 - 1.33)	0.13172	0.716656	0	1.44732	1.54367	43	2928	114	7271	18	38
phecode_227.3	Benign neoplasm of pituitary gland and craniopharyngeal duct (pouch)	1.00494	1.00 (0.63 - 1.60)	0.000432916	0.9834	0	0.519103	0.516563	25	4791	63	12133	60	114	0.848691	1.06403	1.06 (0.49 - 2.32)	0.0244962	0.875629	0	0.483611	0.454639	9	1852	22	4817	26	48	0.971427	0.97 (0.54 - 1.73)	0.0096194	0.92187	0	0.541455	0.557292	16	2939	41	7316	34	66
phecode_345.3	Convulsions	0.997481	1.00 (0.78 - 1.28)	0.000391281	0.984218	0	1.85818	1.86279	87	4595	224	11801	194	285	0.732664	1.04862	1.05 (0.68 - 1.62)	0.0460528	0.83008	0	1.60665	1.53329	29	1776	73	4688	82	126	0.96919	0.97 (0.71 - 1.32)	0.0402086	0.841073	0	2.01599	2.07874	58	2819	151	7113	112	159
phecode_172.2	Other non-epithelial cancer of skin	0.997443	1.00 (0.82 - 1.21)	0.000685106	0.979118	0	3.25011	3.25817	151	4495	380	11283	230	647	0.35729	0.855473	0.86 (0.59 - 1.24)	0.682073	0.408874	0	2.10061	2.44681	38	1771	115	4585	78	187	1.04851	1.05 (0.84 - 1.31)	0.170773	0.679426	0	3.98308	3.80583	113	2724	265	6698	152	460
phecode_783	Fever of unknown origin	0.992493	0.99 (0.85 - 1.16)	0.00885189	0.925042	0	5.07068	5.10707	226	4231	601	11167	419	542	0.79492	1.00566	1.01 (0.77 - 1.32)	0.00164721	0.967626	0	4.28986	4.26672	74	1651	199	4465	162	223	0.982205	0.98 (0.81 - 1.19)	0.0335706	0.854623	0	5.56369	5.65878	152	2580	402	6702	257	319
phecode_938.2	Chronic dermatitis due to solar radiation	0.991284	0.99 (0.81 - 1.21)	0.00745279	0.931204	0	2.97556	3.00094	140	4565	353	11410	171	547	0.758191	0.945423	0.95 (0.64 - 1.41)	0.0767444	0.781759	0	1.84984	1.95454	34	1804	92	4615	49	180	0.999513	1.00 (0.79 - 1.26)	1.72317e-05	0.996688	0	3.69724	3.69898	106	2761	261	6795	122	367
phecode_173	Neoplasm of uncertain behavior of skin	0.990393	0.99 (0.81 - 1.21)	0.00909386	0.924027	0	2.96108	2.98895	140	4588	357	11587	148	366	0.0136744	1.434	1.43 (1.00 - 2.05)	3.98121	0.0460104	0	2.62726	1.8468	48	1779	88	4677	60	122	0.841321	0.84 (0.66 - 1.07)	1.9832	0.159054	0	3.17132	3.74704	92	2809	269	6910	88	244
phecode_507	Pleurisy; pleural effusion	0.986512	0.99 (0.83 - 1.17)	0.023614	0.877871	0	4.04307	4.09608	184	4367	486	11379	325	445	0.0885399	1.23132	1.23 (0.90 - 1.69)	1.67287	0.195874	0	3.24022	2.64762	58	1732	126	4633	97	128	0.896053	0.90 (0.73 - 1.10)	1.0725	0.300382	0	4.56356	5.06614	126	2635	360	6746	228	317
phecode_804	Fracture of hand or wrist	0.979146	0.98 (0.70 - 1.37)	0.0152153	0.90183	0	0.996471	1.01748	48	4769	124	12063	59	123	0.43479	1.12823	1.13 (0.71 - 1.79)	0.260772	0.60959	0	1.39785	1.24095	26	1834	60	4775	27	52	0.853578	0.85 (0.52 - 1.39)	0.408014	0.522979	0	0.743997	0.870511	22	2935	64	7288	32	71
phecode_241.1	Nontoxic uninodular goiter	0.978913	0.98 (0.76 - 1.26)	0.0276444	0.867948	0	1.81396	1.85232	86	4655	222	11763	135	325	0.81859	0.9605	0.96 (0.68 - 1.36)	0.0520394	0.819552	0	2.52101	2.62196	45	1740	122	4531	102	234	1.01719	1.02 (0.71 - 1.47)	0.00833431	0.92726	0	1.38701	1.36388	41	2915	100	7232	33	91
phecode_199	Neoplasm of uncertain behavior	0.97726	0.98 (0.79 - 1.21)	0.0435778	0.834641	0	2.50535	2.56216	117	4553	304	11561	206	445	0.36211	0.82004	0.82 (0.53 - 1.26)	0.825155	0.363677	0	1.54355	1.87593	28	1786	88	4603	73	196	1.03612	1.04 (0.81 - 1.33)	0.0769303	0.781501	0	3.11625	3.01087	89	2767	216	6958	133	249
phecode_701.2	Scar conditions and fibrosis of skin	0.971839	0.97 (0.83 - 1.14)	0.11793	0.731291	0	4.48335	4.60728	210	4474	542	11222	192	546	0.181795	0.838817	0.84 (0.64 - 1.11)	1.54701	0.213578	0	3.8526	4.55914	69	1722	212	4438	96	237	1.05328	1.05 (0.86 - 1.29)	0.25343	0.61467	0	4.87383	4.63874	141	2752	330	6784	96	309
phecode_803.2	Fracture of radius and ulna	0.964908	0.96 (0.65 - 1.43)	0.0311741	0.859853	0	0.704955	0.730406	34	4789	89	12096	53	125	0.682604	1.04495	1.04 (0.63 - 1.74)	0.0286042	0.865696	0	1.12843	1.08041	21	1840	52	4761	26	74	0.873911	0.87 (0.46 - 1.65)	0.174211	0.676396	0	0.438893	0.501899	13	2949	37	7335	27	51
phecode_706.2	Sebaceous cyst	0.957621	0.96 (0.76 - 1.20)	0.136606	0.711678	0	2.17667	2.27081	103	4629	269	11577	144	464	0.276618	0.812871	0.81 (0.56 - 1.19)	1.15142	0.283252	0	1.97585	2.4197	36	1786	113	4557	65	217	1.0605	1.06 (0.79 - 1.42)	0.158101	0.690911	0	2.30241	2.17391	67	2843	156	7020	79	247
phecode_433.5	Cerebral aneurysm	0.956693	0.96 (0.60 - 1.52)	0.035359	0.850845	0	0.516956	0.540231	25	4811	66	12151	40	93	0.0964888	1.33753	1.34 (0.76 - 2.37)	1.0034	0.31649	0	0.965665	0.723739	18	1846	35	4801	23	51	0.559756	0.56 (0.25 - 1.27)	1.97155	0.160283	0	0.235532	0.419997	7	2965	31	7350	17	42
phecode_571.51	Cirrhosis of liver without mention of alcohol	0.955233	0.96 (0.71 - 1.28)	0.0946967	0.758289	0	1.30977	1.37031	63	4747	167	12020	66	123	0.803437	0.864257	0.86 (0.46 - 1.62)	0.206361	0.649635	0	0.696304	0.804787	13	1854	39	4807	20	41	0.97393	0.97 (0.70 - 1.35)	0.0246622	0.875212	0	1.69895	1.74363	50	2893	128	7213	46	82
phecode_702.1	Actinic keratosis	0.951402	0.95 (0.79 - 1.14)	0.290304	0.590026	0	3.63951	3.81832	168	4448	438	11033	260	839	0.14585	0.717443	0.72 (0.46 - 1.11)	2.22528	0.135768	0	1.43251	1.98548	26	1789	93	4591	72	203	0.997176	1.00 (0.82 - 1.22)	0.00076393	0.97795	0	5.06962	5.08325	142	2659	345	6442	188	636
phecode_345.12	Partial epilepsy	0.951372	0.95 (0.49 - 1.85)	0.0216377	0.883055	0	0.248756	0.261438	12	4812	32	12208	52	70	0.728615	0.780773	0.78 (0.21 - 2.84)	0.141803	0.706495	0	0.160858	0.205931	3	1862	10	4846	22	31	1.02092	1.02 (0.47 - 2.22)	0.00273089	0.958323	0	0.304157	0.297941	9	2950	22	7362	30	39
phecode_172.3	Carcinoma in situ of skin	0.94925	0.95 (0.70 - 1.28)	0.116702	0.73264	0	1.24224	1.30778	60	4770	159	11999	46	152	0.837012	1.0171	1.02 (0.53 - 1.94)	0.00266124	0.958858	0	0.692964	0.681396	13	1863	33	4810	11	44	0.922467	0.92 (0.66 - 1.29)	0.219439	0.639468	0	1.59106	1.72249	47	2907	126	7189	35	108
phecode_244.4	Hypothyroidism NOS	0.933841	0.93 (0.79 - 1.11)	0.628701	0.427832	0	4.48113	4.78342	190	4050	540	10749	636	1021	0.400212	1.00985	1.01 (0.79 - 1.30)	0.00586167	0.938972	0	6.01093	5.95581	88	1376	248	3916	423	723	0.892621	0.89 (0.71 - 1.12)	0.939417	0.332428	0	3.67435	4.09825	102	2674	292	6833	213	298
phecode_216	Benign neoplasm of skin	0.926255	0.93 (0.77 - 1.11)	0.668117	0.413709	0	3.63718	3.91542	162	4292	437	10724	422	1149	0.0394329	0.680238	0.68 (0.48 - 0.97)	4.61572	0.0316803	0	2.32288	3.37792	40	1682	149	4262	165	476	1.0488	1.05 (0.84 - 1.30)	0.18603	0.666242	0	4.46559	4.26667	122	2610	288	6462	257	673
phecode_694.2	Other dyschromia	0.924825	0.92 (0.78 - 1.09)	0.851089	0.356244	0	4.3262	4.66146	200	4423	537	10983	253	790	0.0525552	0.736859	0.74 (0.55 - 0.99)	4.13398	0.0420304	0	3.33522	4.47298	59	1710	202	4314	118	371	1.03463	1.03 (0.85 - 1.27)	0.109393	0.740836	0	4.94043	4.78298	141	2713	335	6669	135	419
phecode_272.11	Hypercholesterolemia	0.920303	0.92 (0.79 - 1.08)	1.09227	0.295969	0	5.72152	6.18634	226	3724	656	9948	926	1706	0.171766	1.06665	1.07 (0.82 - 1.39)	0.233367	0.629038	0	5.18331	4.87523	82	1500	211	4117	305	559	0.84842	0.85 (0.70 - 1.03)	2.75895	0.0967115	0	6.08108	7.0905	144	2224	445	5831	621	1147
phecode_714.1	Rheumatoid arthritis	0.914978	0.91 (0.65 - 1.28)	0.269946	0.603368	0	0.991561	1.0827	47	4693	130	11877	136	303	0.969188	0.927721	0.93 (0.60 - 1.44)	0.110456	0.739625	0	1.51091	1.62671	27	1760	76	4596	100	215	0.919423	0.92 (0.55 - 1.54)	0.102348	0.749031	0	0.677277	0.736196	20	2933	54	7281	36	88
phecode_228	Hemangioma and lymphangioma, any site	0.900382	0.90 (0.69 - 1.17)	0.615287	0.432804	0	1.6055	1.77998	77	4719	216	11919	80	175	0.464884	0.799256	0.80 (0.52 - 1.22)	1.06209	0.302739	0	1.51597	1.88953	28	1819	91	4725	40	71	0.97243	0.97 (0.70 - 1.36)	0.0270536	0.869353	0	1.66158	1.70788	49	2900	125	7194	40	104
phecode_270.32	Paraproteinemia	0.893248	0.89 (0.64 - 1.25)	0.4292	0.512382	0	0.954159	1.06697	46	4775	130	12054	55	126	0.230853	1.2546	1.25 (0.66 - 2.38)	0.484372	0.486449	0	0.750268	0.598926	14	1852	29	4813	21	45	0.784871	0.78 (0.53 - 1.17)	1.41619	0.234032	0	1.08291	1.37565	32	2923	101	7241	34	81
phecode_070.9	Hepatitis NOS	0.889361	0.89 (0.66 - 1.20)	0.602411	0.43766	0	1.26476	1.41986	60	4684	170	11803	132	337	0.883944	0.851305	0.85 (0.50 - 1.45)	0.348605	0.554904	0	0.980392	1.14967	18	1818	55	4729	51	103	0.901447	0.90 (0.63 - 1.29)	0.326534	0.567707	0	1.44429	1.59967	42	2866	115	7074	81	234
phecode_579.2	Splenomegaly	0.883096	0.88 (0.67 - 1.17)	0.757547	0.384097	0	1.39235	1.57377	67	4745	192	12008	64	110	0.729826	0.750205	0.75 (0.38 - 1.47)	0.704972	0.401118	0	0.587607	0.781732	11	1861	38	4823	15	26	0.905939	0.91 (0.67 - 1.23)	0.393201	0.530622	0	1.90476	2.09838	56	2884	154	7185	49	84
phecode_805	Fracture of vertebral column without mention of spinal cord injury	0.881799	0.88 (0.65 - 1.19)	0.672542	0.412167	0	1.20008	1.35876	58	4775	166	12051	43	93	0.895204	0.901254	0.90 (0.56 - 1.44)	0.190099	0.662834	0	1.2848	1.42356	24	1844	69	4778	19	40	0.869771	0.87 (0.59 - 1.29)	0.485028	0.486154	0	1.14671	1.31615	34	2931	97	7273	24	53
phecode_193	Thyroid cancer	0.874443	0.87 (0.59 - 1.30)	0.438406	0.507893	0	0.684505	0.782022	33	4788	95	12053	55	162	0.415739	1.04912	1.05 (0.57 - 1.92)	0.0243461	0.876007	0	0.809061	0.771476	15	1839	37	4759	33	91	0.767601	0.77 (0.45 - 1.30)	0.96017	0.327144	0	0.606673	0.788901	18	2949	58	7294	22	71
phecode_727.4	Ganglion and cyst of synovium, tendon, and bursa	0.867739	0.87 (0.62 - 1.21)	0.683475	0.408393	0	0.954555	1.09845	46	4773	134	12065	57	111	0.202679	0.706795	0.71 (0.43 - 1.15)	1.98157	0.159225	0	1.13514	1.59851	21	1829	77	4740	37	70	1.09128	1.09 (0.68 - 1.75)	0.131584	0.716795	0	0.842034	0.772148	25	2944	57	7325	20	41
phecode_572	Ascites (non malignant)	0.866734	0.87 (0.65 - 1.15)	0.97839	0.322597	0	1.35219	1.55687	65	4742	190	12014	69	106	0.682453	0.777561	0.78 (0.46 - 1.32)	0.8719	0.35043	0	0.966184	1.23916	18	1845	60	4782	24	45	0.902536	0.90 (0.64 - 1.26)	0.357348	0.549983	0	1.59647	1.76582	47	2897	130	7232	45	61
phecode_260.6	Anorexia	0.849956	0.85 (0.64 - 1.12)	1.32764	0.249226	0	1.40699	1.65127	68	4765	202	12031	43	77	0.992926	0.850874	0.85 (0.53 - 1.35)	0.465712	0.494967	0	1.28411	1.50578	24	1845	73	4775	18	39	0.847574	0.85 (0.60 - 1.20)	0.885345	0.346742	0	1.48448	1.74678	44	2920	129	7256	25	38
phecode_727.6	Rupture of tendon, nontraumatic	0.846227	0.85 (0.65 - 1.10)	1.52385	0.217038	0	1.55071	1.82735	74	4698	221	11873	104	216	0.234872	1.05423	1.05 (0.68 - 1.64)	0.0547268	0.815033	0	1.5127	1.436	28	1823	69	4736	36	82	0.751263	0.75 (0.54 - 1.05)	2.85814	0.0909126	0	1.5748	2.08533	46	2875	152	7137	68	134
phecode_555.1	Regional enteritis	0.840207	0.84 (0.44 - 1.62)	0.272793	0.601464	0	0.248088	0.29513	12	4825	36	12162	39	112	0.433915	1.17723	1.18 (0.41 - 3.39)	0.0914842	0.762299	0	0.267666	0.227461	5	1863	11	4825	19	51	0.693572	0.69 (0.30 - 1.61)	0.738412	0.39017	0	0.23577	0.339582	7	2962	25	7337	20	61
phecode_217.1	Nevus, non-neoplastic	0.837867	0.84 (0.68 - 1.03)	2.88277	0.0895318	0	2.62774	3.12036	126	4669	378	11736	81	196	0.29794	0.961184	0.96 (0.70 - 1.32)	0.0609595	0.804986	0	2.98588	3.10273	55	1787	148	4622	45	117	0.761992	0.76 (0.58 - 1.00)	3.92779	0.0474942	0	2.40433	3.13181	71	2882	230	7114	36	79
phecode_317.1	Alcoholism	0.809076	0.81 (0.63 - 1.04)	2.65135	0.103462	0	1.67019	2.05621	79	4651	248	11813	146	249	0.0041277	1.39866	1.40 (0.89 - 2.19)	2.18671	0.139206	0	1.61551	1.16038	30	1827	56	4770	30	61	0.636485	0.64 (0.46 - 0.87)	7.9445	0.00482337	0	1.70553	2.65377	49	2824	192	7043	116	188
phecode_244.1	Secondary hypothyroidism	0.806214	0.81 (0.56 - 1.16)	1.33034	0.248745	0	0.786587	0.973813	38	4793	119	12101	45	90	0.426337	0.672638	0.67 (0.37 - 1.21)	1.75613	0.185108	0	0.75431	1.11732	14	1842	54	4779	31	54	0.916133	0.92 (0.57 - 1.47)	0.13346	0.714871	0	0.806723	0.879924	24	2951	65	7322	14	36
phecode_189.21	Malignant neoplasm of bladder	0.805799	0.81 (0.55 - 1.17)	1.26762	0.260214	0	0.74813	0.926761	36	4776	113	12080	64	117	0.283857	0.432069	0.43 (0.13 - 1.47)	1.91542	0.166363	0	0.16	0.369534	3	1872	18	4853	12	16	0.864474	0.86 (0.58 - 1.29)	0.514277	0.473293	0	1.1236	1.29746	33	2904	95	7227	52	101
phecode_1010	Other tests	0.794269	0.79 (0.71 - 0.89)	14.4689	0.00014249	0	12.4052	15.1322	409	2888	1328	7448	1579	3534	0.58551	0.759577	0.76 (0.62 - 0.93)	7.08406	0.00777727	0	11.1837	14.2202	137	1088	465	2805	662	1617	0.812988	0.81 (0.70 - 0.94)	7.66565	0.0056282	0	13.1274	15.6738	272	1800	863	4643	917	1917
phecode_595	Hydronephrosis	0.762575	0.76 (0.57 - 1.01)	3.52351	0.0605043	0	1.31059	1.71165	63	4744	208	11944	69	158	0.615835	0.834849	0.83 (0.51 - 1.37)	0.512391	0.474106	0	1.12601	1.34576	21	1844	65	4765	22	57	0.727075	0.73 (0.51 - 1.03)	3.27348	0.0704081	0	1.4276	1.95302	42	2900	143	7179	47	101
phecode_573	Other disorders of liver	0.758576	0.76 (0.61 - 0.95)	5.99314	0.0143616	0	2.19873	2.87836	104	4626	345	11641	146	324	0.0745732	0.972269	0.97 (0.68 - 1.39)	0.0236001	0.877907	0	2.29885	2.36287	42	1785	112	4628	60	147	0.656853	0.66 (0.49 - 0.87)	8.56362	0.00342947	0	2.13572	3.21557	62	2841	233	7013	86	177
phecode_714	Rheumatoid arthritis and other inflammatory polyarthropathies	0.744742	0.74 (0.47 - 1.19)	1.54588	0.213745	0	0.477277	0.639816	23	4796	78	12113	57	119	0.878134	0.724089	0.72 (0.38 - 1.38)	0.979262	0.322381	0	0.650407	0.89602	12	1833	43	4756	42	88	0.780358	0.78 (0.40 - 1.54)	0.51535	0.472832	0	0.369872	0.473485	11	2963	35	7357	15	31
phecode_743.2	Pathologic fracture	0.73421	0.73 (0.53 - 1.01)	3.60945	0.0574521	0	1.01052	1.37132	49	4800	168	12083	27	59	0.605885	0.800116	0.80 (0.52 - 1.24)	1.0131	0.314161	0	1.43923	1.79234	27	1849	87	4767	11	33	0.673352	0.67 (0.42 - 1.08)	2.71842	0.0991964	0	0.739993	1.09504	22	2951	81	7316	16	26
phecode_506	Empyema and pneumothorax	0.712044	0.71 (0.54 - 0.93)	6.17389	0.0129649	0	1.44988	2.02436	69	4690	246	11906	117	158	0.372258	0.881295	0.88 (0.52 - 1.49)	0.224425	0.635689	0	1.02151	1.1575	19	1841	56	4782	27	49	0.658033	0.66 (0.48 - 0.90)	6.89561	0.00864075	0	1.72473	2.59776	50	2849	190	7124	90	109
phecode_317	Alcohol-related disorders	0.705553	0.71 (0.50 - 1.00)	3.80517	0.0510947	0	0.832466	1.17579	40	4765	143	12019	71	148	0.00164208	1.77361	1.77 (0.92 - 3.43)	2.9883	0.0838681	0	0.80171	0.453608	15	1856	22	4828	16	37	0.51074	0.51 (0.33 - 0.79)	9.60552	0.00193994	0	0.852079	1.65481	25	2909	121	7191	55	111
phecode_288.11	Neutropenia	0.679607	0.68 (0.51 - 0.90)	7.37962	0.00659672	0	1.30841	1.91344	63	4752	233	11944	61	133	0.169593	0.508588	0.51 (0.31 - 0.85)	7.04815	0.00793473	0	0.965147	1.88017	18	1847	91	4749	22	47	0.78489	0.78 (0.56 - 1.10)	1.98141	0.159242	0	1.52542	1.9354	45	2905	142	7195	39	86
phecode_289.4	Lymphadenitis	0.672756	0.67 (0.56 - 0.81)	17.4222	2.99317e-05	1	3.08682	4.52044	144	4521	534	11279	211	497	0.177705	0.794418	0.79 (0.58 - 1.08)	2.12772	0.144656	0	3.00501	3.75347	54	1743	176	4513	90	198	0.612293	0.61 (0.48 - 0.77)	17.0051	3.72797e-05	0	3.13808	5.02527	90	2778	358	6766	121	299
phecode_195.1	Malignant neoplasm, other	0.646333	0.65 (0.50 - 0.84)	10.8843	0.000969843	0	1.49782	2.29857	72	4735	279	11859	69	172	0.262077	0.773691	0.77 (0.52 - 1.16)	1.54903	0.213279	0	1.66309	2.13915	31	1833	103	4712	23	72	0.573717	0.57 (0.41 - 0.81)	10.3551	0.00129115	0	1.39314	2.40339	41	2902	176	7147	46	100
phecode_153.2	Colon cancer	0.642424	0.64 (0.46 - 0.90)	6.74389	0.0094069	0	0.891376	1.38067	43	4781	168	12000	52	142	0.759638	0.593353	0.59 (0.34 - 1.04)	3.36411	0.0666314	0	0.802568	1.3452	15	1854	65	4767	18	55	0.671764	0.67 (0.44 - 1.02)	3.49276	0.0616377	0	0.947547	1.40403	28	2927	103	7233	34	87
phecode_938	Dermatitis due to solar radiation	0.583043	0.58 (0.39 - 0.87)	7.20349	0.00727619	0	0.621118	1.06059	30	4800	129	12034	46	147	0.362545	0.728701	0.73 (0.41 - 1.30)	1.17042	0.279315	0	0.802998	1.09867	15	1853	53	4771	19	63	0.486422	0.49 (0.28 - 0.85)	6.74823	0.00938407	0	0.506415	1.03556	15	2947	76	7263	27	84
phecode_172.11	Melanomas of skin	0.557197	0.56 (0.37 - 0.84)	8.00444	0.00466627	0	0.579111	1.03457	28	4807	126	12053	41	131	0.358603	0.750195	0.75 (0.36 - 1.58)	0.577147	0.447433	0	0.480769	0.639835	9	1863	31	4814	15	42	0.49178	0.49 (0.30 - 0.81)	8.24677	0.00408245	0	0.641242	1.29534	19	2944	95	7239	26	89
phecode_348.2	Cerebral edema and compression of brain	0.542635	0.54 (0.32 - 0.92)	5.36946	0.0204923	0	0.351095	0.645109	17	4825	79	12167	34	64	0.96627	0.532268	0.53 (0.24 - 1.20)	2.37483	0.123305	0	0.374131	0.700598	7	1864	34	4819	16	34	0.551465	0.55 (0.28 - 1.10)	2.97248	0.084692	0	0.336587	0.608684	10	2961	45	7348	18	30
phecode_990	Effects radiation NOS	0.532051	0.53 (0.39 - 0.72)	17.4052	3.01991e-05	1	1.07594	2.00328	52	4781	244	11936	43	130	0.199206	0.681706	0.68 (0.42 - 1.09)	2.55019	0.110281	0	1.17521	1.71452	22	1850	83	4758	15	46	0.456334	0.46 (0.31 - 0.68)	16.1573	5.82946e-05	0	1.01317	2.19376	30	2931	161	7178	28	84
phecode_195	Cancer, suspected or other	0.528796	0.53 (0.37 - 0.76)	12.0274	0.000524254	0	0.722245	1.3571	35	4811	166	12066	30	78	0.40003	0.658196	0.66 (0.35 - 1.24)	1.68439	0.194342	0	0.638638	0.967078	12	1867	47	4813	8	27	0.476169	0.48 (0.30 - 0.75)	10.9943	0.000913926	0	0.775194	1.61422	23	2944	119	7253	22	51
phecode_165.1	Cancer of bronchus; lung	0.528215	0.53 (0.38 - 0.72)	16.1453	5.86636e-05	0	0.975306	1.83047	47	4772	222	11906	57	182	0.14364	0.71087	0.71 (0.44 - 1.16)	1.91057	0.1669	0	1.13025	1.58267	21	1837	76	4726	29	85	0.435649	0.44 (0.29 - 0.66)	15.9408	6.53555e-05	0	0.878082	1.9929	26	2935	146	7180	28	97
phecode_191	Manlignant and unknown neoplasms of brain and nervous system	0.497357	0.50 (0.30 - 0.84)	7.17792	0.00738061	0	0.35066	0.702557	17	4831	86	12155	28	69	0.371697	0.671383	0.67 (0.29 - 1.54)	0.890325	0.345389	0	0.373134	0.554757	7	1869	27	4840	11	20	0.418579	0.42 (0.21 - 0.82)	6.87323	0.00874964	0	0.336474	0.800108	10	2962	59	7315	17	49
phecode_555.2	Ulcerative colitis	0.490485	0.49 (0.22 - 1.10)	3.09602	0.0784839	0	0.144928	0.295034	7	4823	36	12166	46	108	0.0926253	1.15326	1.15 (0.35 - 3.75)	0.0562868	0.812464	0	0.214477	0.186027	4	1861	9	4829	22	49	0.275227	0.28 (0.08 - 0.91)	5.14405	0.0233262	0	0.10118	0.366649	3	2962	27	7337	24	59
phecode_198	Secondary malignant neoplasm	0.410007	0.41 (0.27 - 0.63)	18.0946	2.10198e-05	1	0.516102	1.24949	25	4819	152	12013	32	145	0.314964	0.283951	0.28 (0.12 - 0.66)	9.69772	0.00184496	0	0.319489	1.11616	6	1872	54	4784	9	49	0.475582	0.48 (0.29 - 0.78)	9.12534	0.00252093	0	0.640593	1.33752	19	2947	98	7229	23	96
phecode_335	Multiple sclerosis	0.405661	0.41 (0.16 - 1.04)	3.74369	0.0530072	0	0.103284	0.254223	5	4836	31	12163	35	116	0.769316	0.454296	0.45 (0.13 - 1.55)	1.66795	0.196533	0	0.160772	0.35321	3	1863	17	4796	21	74	0.353995	0.35 (0.08 - 1.56)	2.06094	0.151116	0	0.0672269	0.189676	2	2973	14	7367	14	42
phecode_070.3	Viral hepatitis C	0.357113	0.36 (0.21 - 0.61)	15.1186	0.000100965	0	0.312175	0.869277	15	4790	105	11974	71	231	0.000981215	1.29747	1.30 (0.55 - 3.04)	0.362281	0.547242	0	0.428495	0.330579	8	1859	16	4824	20	47	0.191866	0.19 (0.09 - 0.41)	21.9732	2.76488e-06	1	0.238257	1.22945	7	2931	89	7150	51	184
phecode_198.1	Secondary malignancy of lymph nodes	0.353586	0.35 (0.23 - 0.55)	23.63	1.16752e-06	1	0.473934	1.32885	23	4830	162	12029	23	119	0.182216	0.51323	0.51 (0.26 - 1.01)	3.8214	0.050602	0	0.532765	1.03284	10	1867	50	4791	10	46	0.283539	0.28 (0.16 - 0.50)	20.9288	4.76678e-06	1	0.436828	1.52381	13	2963	112	7238	13	73
phecode_202.2	Non-Hodgkins lymphoma	0.288438	0.29 (0.17 - 0.50)	21.9182	2.84523e-06	1	0.290456	0.999835	14	4806	121	11981	56	208	0.0467062	0.643067	0.64 (0.26 - 1.58)	0.947433	0.330374	0	0.320171	0.496997	6	1868	24	4805	13	58	0.201441	0.20 (0.10 - 0.41)	23.26	1.4151e-06	1	0.271555	1.3337	8	2938	97	7176	43	150
phecode_198.6	Secondary malignancy of bone	0.275314	0.28 (0.16 - 0.47)	25.6318	4.13174e-07	1	0.308769	1.11247	15	4843	136	12089	18	85	0.37227	0.174786	0.17 (0.05 - 0.56)	10.9018	0.00096069	0	0.159236	0.904233	3	1881	44	4822	3	21	0.32001	0.32 (0.18 - 0.58)	15.2388	9.47365e-05	0	0.403497	1.25017	12	2962	92	7267	15	64
phecode_174.1	Breast cancer [female]	NA	NA	NA	NA	NA	NA	NA	NA	NA	NA	NA	NA	NA	NA	0.731692	0.73 (0.46 - 1.16)	1.81027	0.178476	0	1.30011	1.76842	24	1822	84	4666	41	137	NA	NA	NA	NA	NA	NA	NA	NA	NA	NA	NA	NA	NA
phecode_174.11	Malignant neoplasm of female breast	NA	NA	NA	NA	NA	NA	NA	NA	NA	NA	NA	NA	NA	NA	0.6341	0.63 (0.48 - 0.83)	10.9339	0.000944187	0	3.9148	6.0374	68	1669	268	4171	150	448	NA	NA	NA	NA	NA	NA	NA	NA	NA	NA	NA	NA	NA
phecode_180.3	Cervical intraepithelial neoplasia [CIN] [Cervical dysplasia]	NA	NA	NA	NA	NA	NA	NA	NA	NA	NA	NA	NA	NA	NA	1.15145	1.15 (0.66 - 2.01)	0.24496	0.620646	0	0.974553	0.847458	18	1829	40	4680	40	167	NA	NA	NA	NA	NA	NA	NA	NA	NA	NA	NA	NA	NA
phecode_185	Cancer of prostate	NA	NA	NA	NA	NA	NA	NA	NA	NA	NA	NA	NA	NA	NA	NA	NA	NA	NA	NA	NA	NA	NA	NA	NA	NA	NA	NA	0.558097	0.56 (0.45 - 0.69)	31.1815	2.3499e-08	1	4.15622	7.20985	116	2675	492	6332	198	599
phecode_218.1	Uterine leiomyoma	NA	NA	NA	NA	NA	NA	NA	NA	NA	NA	NA	NA	NA	NA	0.924058	0.92 (0.60 - 1.43)	0.126889	0.72168	0	1.61756	1.74817	28	1703	79	4440	156	368	NA	NA	NA	NA	NA	NA	NA	NA	NA	NA	NA	NA	NA
phecode_256.4	Polycystic ovaries	NA	NA	NA	NA	NA	NA	NA	NA	NA	NA	NA	NA	NA	NA	1.93792	1.94 (1.02 - 3.70)	4.17276	0.0410789	0	0.879121	0.455581	16	1804	22	4807	67	58	NA	NA	NA	NA	NA	NA	NA	NA	NA	NA	NA	NA	NA
phecode_600	Hyperplasia of prostate	NA	NA	NA	NA	NA	NA	NA	NA	NA	NA	NA	NA	NA	NA	NA	NA	NA	NA	NA	NA	NA	NA	NA	NA	NA	NA	NA	1.26787	1.27 (1.07 - 1.50)	7.59631	0.00584878	0	8.89988	7.15406	216	2211	456	5918	562	1049
phecode_605	Erectile dysfunction [ED]	NA	NA	NA	NA	NA	NA	NA	NA	NA	NA	NA	NA	NA	NA	NA	NA	NA	NA	NA	NA	NA	NA	NA	NA	NA	NA	NA	1.37702	1.38 (1.18 - 1.61)	15.8216	6.96038e-05	0	9.52559	7.1028	255	2422	494	6461	312	468
phecode_608	Other disorders of male genital organs	NA	NA	NA	NA	NA	NA	NA	NA	NA	NA	NA	NA	NA	NA	NA	NA	NA	NA	NA	NA	NA	NA	NA	NA	NA	NA	NA	1.35155	1.35 (1.05 - 1.74)	5.54677	0.0185148	0	3.35313	2.50278	96	2767	180	7012	126	231
phecode_610.1	Cystic mastopathy	NA	NA	NA	NA	NA	NA	NA	NA	NA	NA	NA	NA	NA	NA	0.835299	0.84 (0.46 - 1.53)	0.340157	0.559739	0	0.781686	0.934376	14	1777	43	4559	96	285	NA	NA	NA	NA	NA	NA	NA	NA	NA	NA	NA	NA	NA
phecode_612.2	Hypertrophy of breast (Gynecomastia)	NA	NA	NA	NA	NA	NA	NA	NA	NA	NA	NA	NA	NA	NA	1.45495	1.45 (0.83 - 2.56)	1.71772	0.189986	0	1.0226	0.705102	19	1839	34	4788	29	65	NA	NA	NA	NA	NA	NA	NA	NA	NA	NA	NA	NA	NA
phecode_613.5	Mastodynia	NA	NA	NA	NA	NA	NA	NA	NA	NA	NA	NA	NA	NA	NA	1.30455	1.30 (0.95 - 1.80)	2.66586	0.102522	0	3.2312	2.4957	58	1737	116	4532	92	239	NA	NA	NA	NA	NA	NA	NA	NA	NA	NA	NA	NA	NA
phecode_613.7	Other signs and symptoms in breast	NA	NA	NA	NA	NA	NA	NA	NA	NA	NA	NA	NA	NA	NA	1.54849	1.55 (1.06 - 2.27)	5.11916	0.0236631	0	2.35487	1.53355	43	1783	72	4623	61	192	NA	NA	NA	NA	NA	NA	NA	NA	NA	NA	NA	NA	NA
phecode_614.51	Cervicitis and endocervicitis	NA	NA	NA	NA	NA	NA	NA	NA	NA	NA	NA	NA	NA	NA	1.71132	1.71 (0.82 - 3.56)	2.11651	0.145719	0	0.65182	0.381922	12	1829	18	4695	46	174	NA	NA	NA	NA	NA	NA	NA	NA	NA	NA	NA	NA	NA
phecode_614.52	Vaginitis and vulvovaginitis	NA	NA	NA	NA	NA	NA	NA	NA	NA	NA	NA	NA	NA	NA	1.72657	1.73 (1.10 - 2.70)	5.82378	0.0158109	0	1.81098	1.05695	32	1735	49	4587	120	251	NA	NA	NA	NA	NA	NA	NA	NA	NA	NA	NA	NA	NA
phecode_615	Endometriosis	NA	NA	NA	NA	NA	NA	NA	NA	NA	NA	NA	NA	NA	NA	1.0577	1.06 (0.62 - 1.81)	0.0421472	0.837339	0	1.04224	0.985945	19	1804	47	4720	64	120	NA	NA	NA	NA	NA	NA	NA	NA	NA	NA	NA	NA	NA
phecode_617	Disorders secondary to childbirth, surgery, trauma	NA	NA	NA	NA	NA	NA	NA	NA	NA	NA	NA	NA	NA	NA	1.84008	1.84 (1.35 - 2.51)	15.0884	0.000102593	0	3.70172	2.0463	69	1795	99	4739	23	49	NA	NA	NA	NA	NA	NA	NA	NA	NA	NA	NA	NA	NA
phecode_618.1	Prolapse of vaginal walls	NA	NA	NA	NA	NA	NA	NA	NA	NA	NA	NA	NA	NA	NA	0.968959	0.97 (0.59 - 1.59)	0.0157431	0.90015	0	1.19371	1.23148	22	1821	59	4732	44	96	NA	NA	NA	NA	NA	NA	NA	NA	NA	NA	NA	NA	NA
phecode_619.2	Disorders of uterus, NEC	NA	NA	NA	NA	NA	NA	NA	NA	NA	NA	NA	NA	NA	NA	1.16634	1.17 (0.75 - 1.81)	0.468369	0.493738	0	1.60932	1.38298	29	1773	65	4635	85	187	NA	NA	NA	NA	NA	NA	NA	NA	NA	NA	NA	NA	NA
phecode_619.3	Noninflammatory disorders of cervix	NA	NA	NA	NA	NA	NA	NA	NA	NA	NA	NA	NA	NA	NA	1.11353	1.11 (0.64 - 1.94)	0.144439	0.703908	0	0.986301	0.886637	18	1807	42	4695	62	150	NA	NA	NA	NA	NA	NA	NA	NA	NA	NA	NA	NA	NA
phecode_619.4	Noninflammatory disorders of vagina	NA	NA	NA	NA	NA	NA	NA	NA	NA	NA	NA	NA	NA	NA	1.55105	1.55 (0.95 - 2.53)	3.15847	0.075534	0	1.42232	0.921659	26	1802	44	4730	59	113	NA	NA	NA	NA	NA	NA	NA	NA	NA	NA	NA	NA	NA
phecode_622.1	Polyp of corpus uteri	NA	NA	NA	NA	NA	NA	NA	NA	NA	NA	NA	NA	NA	NA	0.978477	0.98 (0.59 - 1.62)	0.00714734	0.932626	0	1.14566	1.17057	21	1812	56	4728	54	103	NA	NA	NA	NA	NA	NA	NA	NA	NA	NA	NA	NA	NA
phecode_624.9	stress incontinence, female	NA	NA	NA	NA	NA	NA	NA	NA	NA	NA	NA	NA	NA	NA	1.19333	1.19 (0.84 - 1.69)	1.00844	0.315277	0	2.66667	2.24434	48	1752	106	4617	87	164	NA	NA	NA	NA	NA	NA	NA	NA	NA	NA	NA	NA	NA
phecode_625	Pain and other symptoms associated with female genital organs	NA	NA	NA	NA	NA	NA	NA	NA	NA	NA	NA	NA	NA	NA	1.32606	1.33 (0.83 - 2.11)	1.41354	0.234469	0	1.53846	1.16458	27	1728	53	4498	132	336	NA	NA	NA	NA	NA	NA	NA	NA	NA	NA	NA	NA	NA
phecode_625.1	Dyspareunia	NA	NA	NA	NA	NA	NA	NA	NA	NA	NA	NA	NA	NA	NA	1.23308	1.23 (0.78 - 1.96)	0.796065	0.372272	0	1.45631	1.18429	27	1827	57	4756	33	74	NA	NA	NA	NA	NA	NA	NA	NA	NA	NA	NA	NA	NA
phecode_626.11	Absent or infrequent menstruation	NA	NA	NA	NA	NA	NA	NA	NA	NA	NA	NA	NA	NA	NA	1.57517	1.58 (1.00 - 2.49)	3.87863	0.0489046	0	1.67224	1.06815	30	1764	50	4631	93	206	NA	NA	NA	NA	NA	NA	NA	NA	NA	NA	NA	NA	NA
phecode_626.12	Excessive or frequent menstruation	NA	NA	NA	NA	NA	NA	NA	NA	NA	NA	NA	NA	NA	NA	1.30405	1.30 (0.84 - 2.01)	1.44126	0.229935	0	1.73767	1.33794	31	1753	62	4572	103	253	NA	NA	NA	NA	NA	NA	NA	NA	NA	NA	NA	NA	NA
phecode_626.13	Irregular menstrual cycle	NA	NA	NA	NA	NA	NA	NA	NA	NA	NA	NA	NA	NA	NA	0.676735	0.68 (0.38 - 1.20)	1.81611	0.177777	0	0.848416	1.24863	15	1753	57	4508	119	322	NA	NA	NA	NA	NA	NA	NA	NA	NA	NA	NA	NA	NA
phecode_626.14	Irregular menstrual bleeding	NA	NA	NA	NA	NA	NA	NA	NA	NA	NA	NA	NA	NA	NA	1.48534	1.49 (0.90 - 2.46)	2.39329	0.121857	0	1.30364	0.881427	24	1817	42	4723	46	122	NA	NA	NA	NA	NA	NA	NA	NA	NA	NA	NA	NA	NA
phecode_626.2	Dysmenorrhea	NA	NA	NA	NA	NA	NA	NA	NA	NA	NA	NA	NA	NA	NA	1.2479	1.25 (0.66 - 2.37)	0.461622	0.496867	0	0.763775	0.612978	14	1819	29	4702	54	156	NA	NA	NA	NA	NA	NA	NA	NA	NA	NA	NA	NA	NA
phecode_626.8	Infertility, female	NA	NA	NA	NA	NA	NA	NA	NA	NA	NA	NA	NA	NA	NA	0.515942	0.52 (0.18 - 1.51)	1.50972	0.219181	0	0.214247	0.414422	4	1863	20	4806	20	61	NA	NA	NA	NA	NA	NA	NA	NA	NA	NA	NA	NA	NA
phecode_627.1	Postmenopausal bleeding	NA	NA	NA	NA	NA	NA	NA	NA	NA	NA	NA	NA	NA	NA	0.974807	0.97 (0.69 - 1.37)	0.0212338	0.884144	0	2.57415	2.63892	46	1741	123	4538	100	226	NA	NA	NA	NA	NA	NA	NA	NA	NA	NA	NA	NA	NA
phecode_628	Ovarian cyst	NA	NA	NA	NA	NA	NA	NA	NA	NA	NA	NA	NA	NA	NA	0.939981	0.94 (0.62 - 1.41)	0.0882906	0.766362	0	1.79171	1.90394	32	1754	88	4534	101	265	NA	NA	NA	NA	NA	NA	NA	NA	NA	NA	NA	NA	NA
phecode_634	Miscarriage; stillbirth	NA	NA	NA	NA	NA	NA	NA	NA	NA	NA	NA	NA	NA	NA	0.992529	0.99 (0.35 - 2.79)	0.000202514	0.988646	0	0.266099	0.268097	5	1874	13	4836	8	38	NA	NA	NA	NA	NA	NA	NA	NA	NA	NA	NA	NA	NA
phecode_635.2	Antepartum hemorrhage, abruptio placentae, and placenta previa	NA	NA	NA	NA	NA	NA	NA	NA	NA	NA	NA	NA	NA	NA	0.257676	0.26 (0.03 - 2.01)	1.94224	0.163425	0	0.0532765	0.206441	1	1876	10	4834	10	43	NA	NA	NA	NA	NA	NA	NA	NA	NA	NA	NA	NA	NA
phecode_636	Early or threatened labor; hemorrhage in early pregnancy	NA	NA	NA	NA	NA	NA	NA	NA	NA	NA	NA	NA	NA	NA	0.482702	0.48 (0.14 - 1.66)	1.39761	0.237125	0	0.160342	0.331606	3	1868	16	4809	16	62	NA	NA	NA	NA	NA	NA	NA	NA	NA	NA	NA	NA	NA
phecode_636.3	Hemorrhage in early pregnancy	NA	NA	NA	NA	NA	NA	NA	NA	NA	NA	NA	NA	NA	NA	1.03561	1.04 (0.20 - 5.34)	0.00174743	0.966656	0	0.107469	0.103778	2	1859	5	4813	26	69	NA	NA	NA	NA	NA	NA	NA	NA	NA	NA	NA	NA	NA
phecode_638	Other high-risk pregnancy	NA	NA	NA	NA	NA	NA	NA	NA	NA	NA	NA	NA	NA	NA	0.515139	0.52 (0.20 - 1.35)	1.89514	0.168624	0	0.265816	0.514721	5	1876	25	4832	6	30	NA	NA	NA	NA	NA	NA	NA	NA	NA	NA	NA	NA	NA
phecode_644	Anemia during pregnancy	NA	NA	NA	NA	NA	NA	NA	NA	NA	NA	NA	NA	NA	NA	1.13576	1.14 (0.47 - 2.77)	0.0787394	0.779013	0	0.374131	0.329557	7	1864	16	4839	16	32	NA	NA	NA	NA	NA	NA	NA	NA	NA	NA	NA	NA	NA
phecode_645	Late pregnancy and failed induction	NA	NA	NA	NA	NA	NA	NA	NA	NA	NA	NA	NA	NA	NA	0.322872	0.32 (0.04 - 2.58)	1.26122	0.261421	0	0.0535045	0.165529	1	1868	8	4825	18	54	NA	NA	NA	NA	NA	NA	NA	NA	NA	NA	NA	NA	NA
phecode_649	Other conditions or status of the mother complicating pregnancy, childbirth, or the puerperium	NA	NA	NA	NA	NA	NA	NA	NA	NA	NA	NA	NA	NA	NA	1.21858	1.22 (0.52 - 2.83)	0.21241	0.644885	0	0.431965	0.354758	8	1844	17	4775	35	95	NA	NA	NA	NA	NA	NA	NA	NA	NA	NA	NA	NA	NA
phecode_650	Normal delivery	NA	NA	NA	NA	NA	NA	NA	NA	NA	NA	NA	NA	NA	NA	0.512296	0.51 (0.15 - 1.77)	1.15834	0.281811	0	0.162955	0.317595	3	1838	15	4708	46	164	NA	NA	NA	NA	NA	NA	NA	NA	NA	NA	NA	NA	NA
phecode_652	Malposition and malpresentation of fetus or obstruction	NA	NA	NA	NA	NA	NA	NA	NA	NA	NA	NA	NA	NA	NA	0.686821	0.69 (0.23 - 2.07)	0.44987	0.502396	0	0.214707	0.312305	4	1859	15	4788	24	84	NA	NA	NA	NA	NA	NA	NA	NA	NA	NA	NA	NA	NA
phecode_654	Other and unspecified complications of birth; puerperium affecting management of mother	NA	NA	NA	NA	NA	NA	NA	NA	NA	NA	NA	NA	NA	NA	0.516551	0.52 (0.11 - 2.36)	0.753098	0.385497	0	0.107009	0.206954	2	1867	10	4822	18	55	NA	NA	NA	NA	NA	NA	NA	NA	NA	NA	NA	NA	NA
phecode_655	Known or suspected fetal abnormality affecting management of mother	NA	NA	NA	NA	NA	NA	NA	NA	NA	NA	NA	NA	NA	NA	0.535763	0.54 (0.20 - 1.41)	1.65896	0.197744	0	0.269687	0.502197	5	1849	24	4755	33	108	NA	NA	NA	NA	NA	NA	NA	NA	NA	NA	NA	NA	NA
phecode_661	Fetal distress and abnormal forces of labor	NA	NA	NA	NA	NA	NA	NA	NA	NA	NA	NA	NA	NA	NA	0.396926	0.40 (0.09 - 1.76)	1.5858	0.207927	0	0.107296	0.269878	2	1862	13	4804	23	70	NA	NA	NA	NA	NA	NA	NA	NA	NA	NA	NA	NA	NA
phecode_665	Obstetrical/birth trauma	NA	NA	NA	NA	NA	NA	NA	NA	NA	NA	NA	NA	NA	NA	0.344498	0.34 (0.08 - 1.51)	2.19744	0.13824	0	0.107585	0.311656	2	1857	15	4798	28	74	NA	NA	NA	NA	NA	NA	NA	NA	NA	NA	NA	NA	NA
phecode_796	Elevated prostate specific antigen [PSA]	NA	NA	NA	NA	NA	NA	NA	NA	NA	NA	NA	NA	NA	NA	NA	NA	NA	NA	NA	NA	NA	NA	NA	NA	NA	NA	NA	0.82569	0.83 (0.67 - 1.02)	3.17382	0.0748275	0	4.24412	5.09445	121	2730	356	6632	138	435
