# Supplementary material for: Sleep apnea phenotyping and relationship to disease in a large clinical biobank
Source: JAMIA Open. 2022 Jan 11;5(1):ooab117. doi: 10.1093/jamiaopen/ooab117 (PMC8826997; doi:10.1093/jamiaopen/ooab117)
Supplement: ooab117_Supplementary_Data [file ooab117_Supplementary_Data.zip › Cade-EHR-sleep-apnea-algorithm-table-s6.xls]

## Sheet: Sheet1
Table S6. PheCode prevalence enrichment among sleep apnea cases versus matched controls
527 PheCodes with ≥1% overall prevalence were tested, including 48 sex-specific PheCodes (which are listed at the bottom of the table)
Controls were matched for age, sex, BMI, population, and healthcare utilization.
281 non-redundant PheCodes had significantly different cross-sectional prevalence between PheCAP-defined cases and matched controls in combined-sex and/or sex-stratified analyses.
PheCode	Phenotype	Odds Ratio (sortable)	Odds Ratio	Chi-Square	P	P Cleared Bonferroni	Prevalence Among Sleep Apnea Cases	Prevalence Among Sleep Apnea Controls	Cases Among Sleep Apnea Cases	Controls Among Sleep Apnea Cases	Cases Among Sleep Apnea Controls	Controls Among Sleep Apnea Controls	P Sex Interaction	Odds Ratio Women (sortable)	Odds Ratio Women	Chi-Square Women	P Women	P Women Cleared Bonferroni	Prevalence Among Women in Sleep Apnea Cases	Prevalence Among Women in Sleep Apnea Controls	Cases Among Women Sleep Apnea Cases	Controls Among Women Sleep Apnea Cases	Cases Among Women Sleep Apnea Controls	Controls Among Women Sleep Apnea Controls	Odds Ratio Men (sortable)	Odds Ratio Men	Chi-Square Men	P Men	P Men Cleared Bonferroni	Prevalence Among Men in Sleep Apnea Cases	Prevalence Among Men in Sleep Apnea Controls	Cases Among Men Sleep Apnea Cases	Controls Among Men Sleep Apnea Cases	Cases Among Men Sleep Apnea Controls	Controls Among Men Sleep Apnea Controls
phecode_327.1	Hypersomnia	21.5185	21.52 (15.95 - 29.02)	800.491	4.22046e-176	1	7.91632	0.397921	386	4490	49	12265	0.131587	28.5413	28.54 (17.53 - 46.48)	403.75	8.4063e-90	1	9.53895	0.368098	180	1707	18	4872	17.6528	17.65 (12.07 - 25.82)	401.615	2.45146e-89	1	6.89194	0.417565	206	2783	31	7393
phecode_327.71	Restless legs syndrome	6.77341	6.77 (5.55 - 8.27)	462.472	1.39264e-102	1	7.17801	1.1288	350	4526	139	12175	0.0297202	8.59296	8.59 (6.39 - 11.56)	280.201	6.78928e-63	1	9.64494	1.22699	182	1705	60	4830	5.53695	5.54 (4.22 - 7.26)	191.053	1.87272e-43	1	5.62061	1.06412	168	2821	79	7345
phecode_278.11	Morbid obesity	5.5568	5.56 (5.02 - 6.16)	1268.87	6.58679e-278	1	23.9385	5.36019	1167	3708	660	11653	0.558516	4.69361	4.69 (4.09 - 5.39)	536.399	1.14499e-118	1	31.3725	8.87526	592	1295	434	4456	7.58846	7.59 (6.46 - 8.91)	787.183	3.30172e-173	1	19.2436	3.04459	575	2413	226	7197
phecode_327	Sleep disorders	4.60685	4.61 (4.01 - 5.29)	546.453	7.44037e-121	1	11.6332	2.77823	567	4307	342	11968	0.711194	4.76929	4.77 (3.90 - 5.83)	271.197	6.22497e-61	1	14.3614	3.39677	271	1616	166	4721	4.52922	4.53 (3.74 - 5.49)	279.644	8.97723e-63	1	9.90961	2.37101	296	2691	176	7247
phecode_428.4	Heart failure with preserved EF [Diastolic heart failure]	4.44829	4.45 (3.79 - 5.23)	386.431	4.95228e-86	1	8.40853	2.02209	410	4466	249	12065	0.0931114	5.31469	5.31 (4.09 - 6.90)	191.758	1.31418e-43	1	9.062	1.84049	171	1716	90	4800	3.97103	3.97 (3.23 - 4.88)	198.68	4.05504e-45	1	7.99599	2.1417	239	2750	159	7265
phecode_415.2	Chronic pulmonary heart disease	3.99054	3.99 (3.35 - 4.75)	279.834	8.16065e-63	1	6.76784	1.78658	330	4546	220	12094	0.000631174	5.78835	5.79 (4.38 - 7.65)	189.912	3.32306e-43	1	8.37308	1.55419	158	1729	76	4814	3.08681	3.09 (2.46 - 3.87)	105.39	1.00322e-24	1	5.75443	1.93966	172	2817	144	7280
phecode_278.1	Obesity	3.66716	3.67 (3.42 - 3.93)	1387.19	1.27473e-303	1	52.0559	22.8441	2532	2332	2808	9484	0.000184477	2.8599	2.86 (2.56 - 3.19)	366.179	1.27108e-81	1	59.6594	34.0853	1121	758	1662	3214	4.90462	4.90 (4.46 - 5.40)	1162.06	1.07354e-254	1	47.2697	15.4531	1411	1574	1146	6270
phecode_512.9	Other dyspnea	3.63586	3.64 (3.35 - 3.94)	1049.68	2.86059e-230	1	32.8067	11.8388	1599	3275	1457	10850	0.00320607	4.22678	4.23 (3.72 - 4.81)	529.205	4.20728e-117	1	35.8241	11.666	676	1211	570	4316	3.29418	3.29 (2.97 - 3.66)	532.25	9.15007e-118	1	30.9006	11.9526	923	2064	887	6534
phecode_263	Other nutritional deficiency	3.54325	3.54 (2.97 - 4.23)	221.638	3.97292e-50	1	6.13459	1.81109	299	4575	223	12090	0.44579	3.27092	3.27 (2.60 - 4.12)	112.453	2.84306e-26	1	8.91247	2.90448	168	1717	142	4747	4.15525	4.16 (3.14 - 5.50)	115.77	5.33707e-27	1	4.38274	1.09106	131	2858	81	7343
phecode_1013	Asphyxia and hypoxemia	3.27736	3.28 (2.84 - 3.78)	294.775	4.53088e-66	1	9.14684	2.98035	446	4430	367	11947	0.204522	3.68291	3.68 (2.94 - 4.62)	144.182	3.24251e-33	1	9.85692	2.88344	186	1701	141	4749	3.0344	3.03 (2.53 - 3.65)	153.128	3.59113e-35	1	8.69856	3.04418	260	2729	226	7198
phecode_470	Septal Deviations/Turbinate Hypertrophy	3.13278	3.13 (2.46 - 3.99)	94.0087	3.14136e-22	1	3.01538	0.982701	147	4728	121	12192	0.164147	2.59579	2.60 (1.79 - 3.76)	27.4924	1.57714e-07	1	3.02227	1.18634	57	1829	58	4831	3.62736	3.63 (2.62 - 5.02)	68.8319	1.07225e-16	1	3.01104	0.848599	90	2899	63	7361
phecode_512.7	Shortness of breath	3.08282	3.08 (2.85 - 3.33)	857.763	1.49234e-188	1	34.5372	14.6129	1683	3190	1799	10512	0.045625	3.39984	3.40 (3.01 - 3.84)	407.554	1.24879e-90	1	36.9565	14.7065	697	1189	719	4170	2.89356	2.89 (2.62 - 3.20)	456.141	3.32342e-101	1	33.0097	14.5513	986	2001	1080	6342
phecode_401.21	Hypertensive heart disease	2.91631	2.92 (2.50 - 3.41)	198.502	4.43394e-45	1	7.21903	2.59867	352	4524	320	11994	0.0775153	3.58066	3.58 (2.74 - 4.68)	98.6931	2.94833e-23	1	6.88924	2.02454	130	1757	99	4791	2.61496	2.61 (2.16 - 3.17)	103.619	2.4522e-24	1	7.42723	2.97683	222	2767	221	7203
phecode_509.1	Respiratory failure	2.88876	2.89 (2.43 - 3.43)	160.062	1.09689e-36	1	5.86546	2.11142	286	4590	260	12054	0.817932	2.79769	2.80 (2.07 - 3.78)	48.7927	2.84493e-12	1	4.76948	1.75869	90	1797	86	4804	2.92398	2.92 (2.37 - 3.60)	110.404	7.99038e-26	1	6.55738	2.34375	196	2793	174	7250
phecode_296.22	Major depressive disorder	2.86497	2.86 (2.65 - 3.10)	727.668	2.87964e-160	1	32.4836	14.3786	1580	3284	1769	10534	0.539185	3.01902	3.02 (2.69 - 3.39)	371.244	1.00327e-82	1	43.2749	20.172	814	1067	985	3898	2.92451	2.92 (2.62 - 3.27)	383.252	2.43805e-85	1	25.6788	10.566	766	2217	784	6636
phecode_428.1	Congestive heart failure (CHF) NOS	2.80474	2.80 (2.55 - 3.09)	462.492	1.37918e-102	1	19.2576	7.83725	939	3937	965	11348	1.06086e-05	3.92485	3.92 (3.29 - 4.68)	262.804	4.20135e-59	1	17.2761	5.05216	326	1561	247	4642	2.40965	2.41 (2.14 - 2.71)	224.499	9.44344e-51	1	20.5085	9.67134	613	2376	718	6706
phecode_276.6	Fluid overload	2.7906	2.79 (2.40 - 3.25)	188.161	8.01103e-43	1	7.34208	2.76108	358	4518	340	11974	0.214573	3.26171	3.26 (2.48 - 4.29)	79.6734	4.41708e-19	1	6.25331	2.00409	118	1769	98	4792	2.59099	2.59 (2.16 - 3.11)	109.822	1.07192e-25	1	8.02944	3.2597	240	2749	242	7182
phecode_291.8	Alteration of consciousness	2.73731	2.74 (2.31 - 3.24)	149.286	2.48323e-34	1	5.96801	2.26608	291	4585	279	12033	0.643309	2.87694	2.88 (2.19 - 3.78)	61.9956	3.44231e-15	1	5.82936	2.10634	110	1777	103	4787	2.65379	2.65 (2.15 - 3.28)	87.3415	9.1312e-21	1	6.05554	2.37133	181	2808	176	7246
phecode_278.4	Abnormal weight gain	2.70139	2.70 (2.39 - 3.05)	279.008	1.23543e-62	1	11.8021	4.71974	575	4297	581	11729	0.011642	2.33524	2.34 (1.99 - 2.75)	109.933	1.01371e-25	1	16.1359	7.61203	304	1580	372	4515	3.44278	3.44 (2.86 - 4.15)	189.47	4.15069e-43	1	9.06961	2.81557	271	2717	209	7214
phecode_539	Bariatric surgery	2.60776	2.61 (2.36 - 2.88)	371.09	1.08387e-82	1	17.3093	7.43057	844	4032	915	11399	0.67051	2.59451	2.59 (2.25 - 2.99)	179.483	6.28598e-41	1	22.4165	10.0204	423	1464	490	4400	2.69982	2.70 (2.34 - 3.11)	199.543	2.627e-45	1	14.085	5.72468	421	2568	425	6999
phecode_290.3	Other persistent mental disorders due to conditions classified elsewhere	2.58253	2.58 (2.13 - 3.13)	98.8551	2.71667e-23	1	4.32821	1.72162	211	4664	212	12102	0.741294	2.52312	2.52 (1.88 - 3.39)	39.948	2.60812e-10	1	4.66349	1.90184	88	1799	93	4797	2.63544	2.64 (2.04 - 3.40)	59.2917	1.35951e-14	1	4.11647	1.60291	123	2865	119	7305
phecode_505	Other pulmonary inflamation or edema	2.57303	2.57 (2.15 - 3.08)	112.675	2.54184e-26	1	4.98359	1.99773	243	4633	246	12068	0.629139	2.76917	2.77 (2.00 - 3.84)	40.6825	1.79085e-10	1	4.02756	1.49284	76	1811	73	4817	2.48034	2.48 (2.00 - 3.08)	71.5655	2.68209e-17	1	5.58715	2.33028	167	2822	173	7251
phecode_496	Chronic airway obstruction	2.53462	2.53 (2.25 - 2.86)	240.953	2.4367e-54	1	11.3846	4.82417	555	4320	594	11719	0.551642	2.66598	2.67 (2.21 - 3.22)	110.139	9.13404e-26	1	12.1887	4.94888	230	1657	242	4648	2.4516	2.45 (2.09 - 2.87)	131.879	1.59001e-30	1	10.8768	4.74202	325	2663	352	7071
phecode_313.1	Attention deficit hyperactivity disorder	2.50745	2.51 (2.08 - 3.02)	98.4728	3.29521e-23	1	4.55946	1.86961	222	4647	230	12072	0.917616	2.44147	2.44 (1.79 - 3.33)	33.8074	6.08474e-09	1	4.19098	1.76013	79	1806	86	4800	2.54189	2.54 (2.01 - 3.22)	64.4281	1.00121e-15	1	4.79223	1.94175	143	2841	144	7272
phecode_798.1	Chronic fatigue syndrome	2.50684	2.51 (2.05 - 3.07)	84.5401	3.76505e-20	1	3.89664	1.59168	190	4686	196	12118	0.88489	2.58629	2.59 (1.97 - 3.40)	50.0508	1.49816e-12	1	5.61738	2.24949	106	1781	110	4780	2.46725	2.47 (1.82 - 3.34)	36.2102	1.77142e-09	1	2.8103	1.15841	84	2905	86	7338
phecode_798	Malaise and fatigue	2.50248	2.50 (2.32 - 2.70)	580.485	2.9414e-128	1	33.5934	16.8157	1636	3234	2069	10235	0.762247	2.5507	2.55 (2.26 - 2.87)	244.219	4.72878e-55	1	35.4907	17.7423	669	1216	866	4015	2.47759	2.48 (2.25 - 2.73)	338.1	1.65423e-75	1	32.3953	16.2064	967	2018	1203	6220
phecode_1002	Symptoms concerning nutrition, metabolism, and development	2.49622	2.50 (2.21 - 2.82)	232.215	1.95976e-52	1	11.2844	4.84853	550	4324	597	11716	0.264272	2.32336	2.32 (1.94 - 2.78)	88.3231	5.55915e-21	1	12.7784	5.93168	241	1645	290	4599	2.6739	2.67 (2.27 - 3.15)	147.423	6.34307e-34	1	10.3414	4.13524	309	2679	307	7117
phecode_327.4	Insomnia	2.45642	2.46 (2.21 - 2.73)	293.291	9.53918e-66	1	15.0769	6.7403	735	4140	830	11484	0.386121	2.36124	2.36 (2.02 - 2.76)	119.25	9.23367e-28	1	17.2231	8.09816	325	1562	396	4494	2.56146	2.56 (2.22 - 2.95)	177.403	1.78818e-40	1	13.7216	5.84591	410	2578	434	6990
phecode_782.3	Edema	2.41461	2.41 (2.21 - 2.63)	408.801	6.68366e-91	1	23.1132	11.0714	1127	3749	1363	10948	0.226653	2.57142	2.57 (2.23 - 2.96)	181.277	2.55072e-41	1	23.1585	10.4908	437	1450	513	4377	2.32019	2.32 (2.08 - 2.59)	228.667	1.16423e-51	1	23.0846	11.454	690	2299	850	6571
phecode_428.2	Heart failure NOS	2.40717	2.41 (2.11 - 2.74)	185.791	2.63742e-42	1	9.57752	4.21471	467	4409	519	11795	0.00483184	3.31228	3.31 (2.58 - 4.25)	98.6107	3.07347e-23	1	7.63116	2.43354	144	1743	119	4771	2.12749	2.13 (1.83 - 2.48)	96.8307	7.55152e-23	1	10.8063	5.38793	323	2666	400	7024
phecode_401.1	Essential hypertension	2.37697	2.38 (2.21 - 2.55)	579.958	3.83086e-128	1	71.3142	51.1214	3473	1397	6291	6015	0.0249179	2.15833	2.16 (1.93 - 2.41)	187.924	9.0258e-43	1	66.9671	48.4346	1263	623	2367	2520	2.54314	2.54 (2.32 - 2.79)	394.178	1.01932e-87	1	74.0617	52.8912	2210	774	3924	3495
phecode_530.11	GERD	2.36125	2.36 (2.20 - 2.53)	581.922	1.43244e-128	1	41.4734	23.0832	2021	2852	2842	9470	0.011351	2.67903	2.68 (2.40 - 2.99)	319.557	1.80849e-71	1	50.8744	27.8789	960	927	1363	3526	2.21511	2.22 (2.02 - 2.43)	281.2	4.11229e-63	1	35.5325	19.9246	1061	1925	1479	5944
phecode_472	Chronic pharyngitis and nasopharyngitis	2.33836	2.34 (1.95 - 2.80)	90.8698	1.53445e-21	1	4.81952	2.11954	235	4641	261	12053	0.188536	2.0811	2.08 (1.60 - 2.71)	30.9633	2.62953e-08	1	5.4584	2.69939	103	1784	132	4758	2.61276	2.61 (2.04 - 3.34)	62.5689	2.57285e-15	1	4.41619	1.73761	132	2857	129	7295
phecode_458.2	Iatrogenic hypotension	2.33701	2.34 (1.92 - 2.85)	73.7932	8.67468e-18	1	3.89664	1.70538	190	4686	210	12104	0.577552	2.5844	2.58 (1.75 - 3.82)	24.4465	7.64038e-07	1	2.7027	1.06339	51	1836	52	4838	2.24289	2.24 (1.78 - 2.83)	48.9234	2.66151e-12	1	4.65038	2.12823	139	2850	158	7266
phecode_503	Pulmonary congestion and hypostasis	2.31233	2.31 (2.06 - 2.60)	208.975	2.29896e-47	1	11.8745	5.50638	579	4297	678	11635	0.115649	2.66513	2.67 (2.17 - 3.28)	91.6719	1.02306e-21	1	10.0159	4.009	189	1698	196	4693	2.1612	2.16 (1.88 - 2.49)	119.351	8.7748e-28	1	13.0478	6.49246	390	2599	482	6942
phecode_300.4	Dysthymic disorder	2.28818	2.29 (2.02 - 2.59)	181.464	2.3212e-41	1	10.4453	4.85011	509	4364	597	11712	0.233355	2.18592	2.19 (1.86 - 2.57)	90.9054	1.50709e-21	1	15.3397	7.65452	289	1595	374	4512	2.56524	2.57 (2.12 - 3.11)	99.2633	2.21063e-23	1	7.36032	3.00418	220	2769	223	7200
phecode_428.3	Heart failure with reduced EF [Systolic or combined heart failure]	2.24602	2.25 (1.90 - 2.65)	96.8795	7.36778e-23	1	5.61936	2.58243	274	4602	318	11996	0.542502	2.51905	2.52 (1.77 - 3.59)	27.8355	1.32081e-07	1	3.23264	1.30879	61	1826	64	4826	2.16594	2.17 (1.80 - 2.61)	68.2814	1.41753e-16	1	7.12613	3.42134	213	2776	254	7170
phecode_251.1	Hypoglycemia	2.24473	2.24 (1.84 - 2.74)	66.7857	3.02687e-16	1	3.8359	1.74598	187	4688	215	12099	0.602082	2.1383	2.14 (1.59 - 2.87)	26.8009	2.25527e-07	1	4.39852	2.10634	83	1804	103	4787	2.35427	2.35 (1.80 - 3.09)	40.782	1.7019e-10	1	3.48059	1.50862	104	2884	112	7312
phecode_292.3	Memory loss	2.22422	2.22 (1.90 - 2.60)	104.151	1.87495e-24	1	6.1936	2.8829	302	4574	355	11959	0.0530233	1.86888	1.87 (1.45 - 2.42)	23.4814	1.2613e-06	1	5.51139	3.02658	104	1783	148	4742	2.47338	2.47 (2.03 - 3.02)	83.8885	5.23478e-20	1	6.62429	2.78825	198	2791	207	7217
phecode_290.1	Dementias	2.17124	2.17 (1.73 - 2.73)	46.0789	1.13586e-11	1	2.83019	1.3237	138	4738	163	12151	0.023179	1.51451	1.51 (1.00 - 2.29)	3.91201	0.0479422	0	1.90779	1.26789	36	1851	62	4828	2.56166	2.56 (1.94 - 3.38)	46.9459	7.29719e-12	1	3.41251	1.36045	102	2887	101	7323
phecode_480.11	Pneumococcal pneumonia	2.16445	2.16 (1.78 - 2.64)	61.9287	3.56116e-15	1	3.85562	1.81907	188	4688	224	12090	0.743666	2.07366	2.07 (1.50 - 2.88)	19.928	8.04133e-06	1	3.49762	1.71779	66	1821	84	4806	2.21398	2.21 (1.73 - 2.83)	41.8926	9.64253e-11	1	4.08163	1.88578	122	2867	140	7284
phecode_501	Pneumonitis due to inhalation of food or vomitus	2.1529	2.15 (1.72 - 2.70)	46.1632	1.08804e-11	1	2.89171	1.3643	141	4735	168	12146	0.529102	1.88273	1.88 (1.18 - 3.00)	7.34861	0.00671145	0	1.64282	0.879346	31	1856	43	4847	2.23102	2.23 (1.72 - 2.89)	38.5051	5.46101e-10	1	3.68016	1.68373	110	2879	125	7299
phecode_1015	Effects of other external causes	2.12283	2.12 (1.91 - 2.35)	209.971	1.39392e-47	1	14.7723	7.54855	720	4154	929	11378	0.456902	2.05017	2.05 (1.75 - 2.40)	82.9537	8.40001e-20	1	16.4812	8.78019	311	1576	429	4457	2.19603	2.20 (1.91 - 2.52)	129.247	5.98745e-30	1	13.6927	6.73764	409	2578	500	6921
phecode_250.1	Type 1 diabetes	2.11356	2.11 (1.69 - 2.64)	45.4579	1.55953e-11	1	2.97375	1.42938	145	4731	176	12137	0.573562	1.94572	1.95 (1.32 - 2.86)	11.8819	0.000566825	0	2.43773	1.26789	46	1841	62	4828	2.19629	2.20 (1.67 - 2.88)	33.5562	6.92343e-09	1	3.31214	1.53577	99	2890	114	7309
phecode_271.3	Intestinal disaccharidase deficiencies and disaccharide malabsorption	2.10664	2.11 (1.84 - 2.41)	121.019	3.78552e-28	1	8.26497	4.10136	403	4473	505	11808	0.948798	2.11465	2.11 (1.75 - 2.55)	62.7695	2.32365e-15	1	11.0758	5.56237	209	1678	272	4618	2.14187	2.14 (1.76 - 2.60)	60.864	6.11557e-15	1	6.49047	3.13889	194	2795	233	7190
phecode_504	Other alveolar and parietoalveolar pneumonopathy	2.10629	2.11 (1.70 - 2.61)	48.1377	3.97313e-12	1	3.17884	1.53484	155	4721	189	12125	0.893467	2.16507	2.17 (1.56 - 3.00)	22.712	1.8819e-06	1	3.6036	1.69734	68	1819	83	4807	2.0697	2.07 (1.55 - 2.76)	25.7595	3.8671e-07	1	2.91067	1.4278	87	2902	106	7318
phecode_292.1	Aphasia/speech disturbance	2.10125	2.10 (1.74 - 2.53)	62.8914	2.18421e-15	1	4.20599	2.04678	205	4669	252	12060	0.249574	2.46283	2.46 (1.79 - 3.38)	33.1098	8.70982e-09	1	4.03183	1.67723	76	1809	82	4807	1.92439	1.92 (1.52 - 2.43)	31.3484	2.15637e-08	1	4.31582	2.29018	129	2860	170	7253
phecode_418	Nonspecific chest pain	2.08929	2.09 (1.94 - 2.26)	365.166	2.11208e-81	1	30.8703	17.6098	1504	3368	2166	10134	0.923206	2.08706	2.09 (1.84 - 2.36)	137.321	1.02568e-31	1	29.3058	16.5711	553	1334	809	4073	2.08831	2.09 (1.90 - 2.30)	226.902	2.82508e-51	1	31.8593	18.2933	951	2034	1357	6061
phecode_274.11	Gouty arthropathy	2.08807	2.09 (1.75 - 2.49)	70.1396	5.52513e-17	1	4.77851	2.34692	233	4643	289	12025	0.0338599	3.11141	3.11 (2.08 - 4.65)	34.0714	5.3127e-09	1	2.80869	0.920245	53	1834	45	4845	1.88563	1.89 (1.55 - 2.30)	40.8232	1.66642e-10	1	6.02208	3.28664	180	2809	244	7180
phecode_788	Syncope and collapse	2.08624	2.09 (1.87 - 2.33)	176.101	3.44184e-40	1	12.7232	6.53128	620	4253	804	11506	0.510525	2.20996	2.21 (1.84 - 2.66)	73.8312	8.50896e-18	1	11.8365	5.72714	223	1661	280	4609	2.01597	2.02 (1.76 - 2.31)	102.253	4.88527e-24	1	13.282	7.06104	397	2592	524	6897
phecode_495	Asthma	2.04973	2.05 (1.89 - 2.23)	298.684	6.3751e-67	1	25.0462	14.0172	1220	3651	1723	10569	0.484527	2.18051	2.18 (1.94 - 2.45)	178.335	1.11927e-40	1	37.2611	21.4066	702	1182	1044	3833	2.08133	2.08 (1.84 - 2.35)	140.072	2.56744e-32	1	17.3418	9.15711	518	2469	679	6736
phecode_427.5	Arrhythmia (cardiac) NOS	2.0492	2.05 (1.89 - 2.23)	298.839	5.89727e-67	1	25.0564	14.027	1221	3652	1727	10585	0.0542935	2.32862	2.33 (2.01 - 2.69)	134.151	5.06431e-31	1	20.4883	9.96318	386	1498	487	4401	1.93325	1.93 (1.75 - 2.14)	168.525	1.55335e-38	1	27.9358	16.7026	835	2154	1240	6184
phecode_357	Inflammatory and toxic neuropathy	2.04896	2.05 (1.83 - 2.30)	156.488	6.62399e-36	1	11.7309	6.09112	572	4304	750	11563	0.787921	2.01294	2.01 (1.67 - 2.43)	55.0188	1.19385e-13	1	10.9698	5.76805	207	1680	282	4607	2.06749	2.07 (1.79 - 2.39)	101.052	8.95896e-24	1	12.2114	6.30388	365	2624	468	6956
phecode_250.2	Type 2 diabetes	2.04778	2.05 (1.90 - 2.21)	347.471	1.50602e-77	1	30.927	17.9418	1508	3368	2209	10103	0.142815	1.89557	1.90 (1.68 - 2.14)	105.791	8.1942e-25	1	29.4118	18.02	555	1332	881	4008	2.14828	2.15 (1.95 - 2.37)	243.897	5.55935e-55	1	31.8836	17.8903	953	2036	1328	6095
phecode_519.8	Other diseases of respiratory system, NEC	2.03989	2.04 (1.63 - 2.55)	41.435	1.21857e-10	1	2.95324	1.46987	144	4732	181	12133	0.443191	1.85937	1.86 (1.32 - 2.61)	13.1301	0.000290588	0	3.07366	1.67689	58	1829	82	4808	2.19192	2.19 (1.64 - 2.94)	29.1008	6.87082e-08	1	2.87722	1.33351	86	2903	99	7325
phecode_427.22	Atrial flutter	2.03489	2.03 (1.77 - 2.34)	103.576	2.50632e-24	1	7.67022	3.92236	374	4502	483	11831	0.333625	2.35286	2.35 (1.73 - 3.21)	31.0404	2.5271e-08	1	4.13355	1.79959	78	1809	88	4802	1.95592	1.96 (1.67 - 2.29)	72.2256	1.91948e-17	1	9.90298	5.32058	296	2693	395	7029
phecode_280.1	Iron deficiency anemias, unspecified or not due to blood loss	2.03393	2.03 (1.77 - 2.34)	101.082	8.82526e-24	1	7.48718	3.82678	365	4510	471	11837	0.0438385	1.80491	1.80 (1.49 - 2.19)	37.4676	9.29445e-10	1	10.1273	5.87633	191	1695	287	4597	2.43216	2.43 (1.97 - 3.01)	71.7333	2.46345e-17	1	5.82134	2.47845	174	2815	184	7240
phecode_427.21	Atrial fibrillation	2.02243	2.02 (1.85 - 2.21)	251.062	1.52375e-56	1	20.9803	11.6047	1023	3853	1429	10885	0.139138	2.3081	2.31 (1.94 - 2.75)	92.6411	6.26928e-22	1	13.6725	6.42127	258	1629	314	4576	1.94631	1.95 (1.75 - 2.16)	161.079	6.57408e-37	1	25.5938	15.0189	765	2224	1115	6309
phecode_411.3	Angina pectoris	2.01415	2.01 (1.81 - 2.24)	166.754	3.78507e-38	1	13.2075	7.02452	644	4232	865	11449	0.0877033	2.35122	2.35 (1.93 - 2.87)	73.7769	8.74629e-18	1	10.2279	4.62168	193	1694	226	4664	1.88683	1.89 (1.66 - 2.15)	95.5213	1.46306e-22	1	15.0887	8.60722	451	2538	639	6785
phecode_770	Myalgia and myositis unspecified	2.00936	2.01 (1.79 - 2.25)	146.026	1.28124e-33	1	11.4895	6.06824	560	4314	747	11563	0.309217	2.17682	2.18 (1.88 - 2.52)	110.861	6.34713e-26	1	19.5225	10.0266	368	1517	490	4397	1.91405	1.91 (1.58 - 2.32)	45.2877	1.70117e-11	1	6.42355	3.46221	192	2797	257	7166
phecode_599.4	Urinary incontinence	1.99934	2.00 (1.77 - 2.26)	126.512	2.37514e-29	1	9.96923	5.24777	486	4389	646	11664	0.49475	2.00765	2.01 (1.72 - 2.34)	80.7649	2.54239e-19	1	17.0201	9.26949	321	1565	453	4434	2.18877	2.19 (1.77 - 2.71)	54.7327	1.38089e-13	1	5.52024	2.60003	165	2824	193	7230
phecode_427.3	Other specified cardiac dysrhythmias	1.9924	1.99 (1.74 - 2.29)	98.8564	2.71489e-23	1	7.73175	4.03606	377	4499	497	11817	0.893715	2.04892	2.05 (1.56 - 2.70)	27.2831	1.7574e-07	1	4.98145	2.49489	94	1793	122	4768	1.96587	1.97 (1.67 - 2.31)	70.2287	5.28123e-17	1	9.46805	5.05119	283	2706	375	7049
phecode_300.9	Posttraumatic stress disorder	1.98692	1.99 (1.68 - 2.36)	64.7494	8.50572e-16	1	5.00513	2.58327	244	4631	318	11992	0.428761	2.1092	2.11 (1.69 - 2.63)	46.3569	9.85594e-12	1	8.05938	3.99018	152	1734	195	4692	1.88476	1.88 (1.43 - 2.48)	21.2755	3.97776e-06	1	3.07795	1.65701	92	2897	123	7300
phecode_512.8	Cough	1.977	1.98 (1.83 - 2.14)	307.659	7.06571e-69	1	29.7741	17.6585	1450	3420	2172	10128	0.540927	2.0544	2.05 (1.82 - 2.31)	144.966	2.18505e-33	1	33.8462	19.9385	638	1247	973	3907	1.93882	1.94 (1.75 - 2.15)	166.508	4.28492e-38	1	27.2027	16.159	812	2173	1199	6221
phecode_318	Tobacco use disorder	1.96654	1.97 (1.82 - 2.13)	286.209	3.33086e-64	1	27.4051	16.1049	1336	3539	1983	10330	0.871581	1.99172	1.99 (1.75 - 2.26)	112.835	2.34462e-26	1	26.4581	15.2997	499	1387	748	4141	1.94911	1.95 (1.76 - 2.16)	172.766	1.84149e-39	1	28.0027	16.6352	837	2152	1235	6189
phecode_797	Shock	1.96186	1.96 (1.62 - 2.37)	49.6375	1.84945e-12	1	3.93765	2.04662	192	4684	252	12061	0.639072	1.80743	1.81 (1.26 - 2.59)	10.6318	0.00111161	0	2.7027	1.5136	51	1836	74	4815	2.01538	2.02 (1.61 - 2.52)	38.6133	5.1665e-10	1	4.7173	2.39763	141	2848	178	7246
phecode_585.1	Acute renal failure	1.95782	1.96 (1.76 - 2.18)	154.217	2.07644e-35	1	13.1665	7.18811	642	4234	885	11427	0.270674	2.15958	2.16 (1.77 - 2.63)	61.2799	4.95102e-15	1	10.2279	5.01125	193	1694	245	4644	1.8735	1.87 (1.65 - 2.13)	93.197	4.73409e-22	1	15.0217	8.62185	449	2540	640	6783
phecode_458.9	Hypotension NOS	1.95074	1.95 (1.74 - 2.19)	129.466	5.36343e-30	1	10.9766	5.94494	535	4339	732	11581	0.576137	2.05026	2.05 (1.67 - 2.52)	48.5695	3.18794e-12	1	9.115	4.66353	172	1715	228	4661	1.89941	1.90 (1.65 - 2.19)	80.2735	3.26008e-19	1	12.1527	6.78879	363	2624	504	6920
phecode_306	Other mental disorder	1.94787	1.95 (1.69 - 2.25)	85.3607	2.4861e-20	1	7.05931	3.75305	344	4529	462	11848	0.48637	2.03914	2.04 (1.64 - 2.53)	43.724	3.78105e-11	1	8.27147	4.23486	156	1730	207	4681	1.88778	1.89 (1.56 - 2.29)	42.7001	6.38104e-11	1	6.29394	3.43573	188	2799	255	7167
phecode_596.5	Functional disorders of bladder	1.94572	1.95 (1.58 - 2.40)	39.8961	2.67831e-10	1	3.21985	1.68115	157	4719	207	12106	0.0606386	1.58463	1.58 (1.16 - 2.16)	8.72355	0.00314126	0	3.55061	2.2704	67	1820	111	4778	2.36978	2.37 (1.77 - 3.17)	35.8503	2.13073e-09	1	3.01104	1.2931	90	2899	96	7328
phecode_458.1	Orthostatic hypotension	1.94327	1.94 (1.58 - 2.39)	40.2608	2.22229e-10	1	3.26154	1.70538	159	4716	210	12104	0.10505	2.54302	2.54 (1.74 - 3.71)	25.1234	5.37768e-07	1	2.86169	1.14519	54	1833	56	4834	1.71933	1.72 (1.34 - 2.21)	18.2056	1.98298e-05	1	3.51406	2.07435	105	2883	154	7270
phecode_480	Pneumonia	1.94047	1.94 (1.75 - 2.15)	170.258	6.49809e-39	1	15.1354	8.41729	738	4138	1036	11272	0.490885	2.0315	2.03 (1.73 - 2.39)	75.3304	3.98189e-18	1	15.1563	8.08267	286	1601	395	4492	1.88447	1.88 (1.66 - 2.14)	95.3435	1.60058e-22	1	15.1221	8.63765	452	2537	641	6780
phecode_564.1	Irritable Bowel Syndrome	1.93853	1.94 (1.65 - 2.27)	68.9938	9.87727e-17	1	5.72543	3.03769	279	4594	374	11938	0.161712	1.81834	1.82 (1.49 - 2.22)	35.1996	2.97577e-09	1	9.23077	5.29652	174	1711	259	4631	2.31412	2.31 (1.77 - 3.03)	39.7473	2.89042e-10	1	3.51406	1.54945	105	2883	115	7307
phecode_300.11	Generalized anxiety disorder	1.92907	1.93 (1.72 - 2.16)	128.97	6.88379e-30	1	11.3049	6.19771	551	4323	763	11548	0.653851	1.89662	1.90 (1.62 - 2.22)	64.7569	8.47317e-16	1	15.8006	9.00348	298	1588	440	4447	2.03367	2.03 (1.72 - 2.41)	69.0807	9.45141e-17	1	8.4672	4.35075	253	2735	323	7101
phecode_1019	Other ill-defined and unknown causes of morbidity and mortality	1.92757	1.93 (1.72 - 2.15)	137.549	9.14454e-32	1	12.1641	6.70296	593	4282	825	11483	0.496499	1.83138	1.83 (1.52 - 2.20)	41.818	1.00177e-10	1	10.8638	6.23977	205	1682	305	4583	1.98018	1.98 (1.72 - 2.28)	95.5732	1.42522e-22	1	12.9853	7.00809	388	2600	520	6900
phecode_479	Other upper respiratory disease	1.92439	1.92 (1.72 - 2.15)	141.083	1.54346e-32	1	12.5744	6.95426	613	4262	856	11453	0.967284	1.94667	1.95 (1.65 - 2.30)	62.6632	2.45256e-15	1	13.9979	7.71592	264	1622	377	4509	1.91644	1.92 (1.66 - 2.22)	79.422	5.01656e-19	1	11.6761	6.45292	349	2640	479	6944
phecode_350.1	Abnormal involuntary movements	1.9227	1.92 (1.67 - 2.22)	84.1841	4.50788e-20	1	7.22051	3.8902	352	4523	479	11834	0.0922225	1.65099	1.65 (1.30 - 2.09)	17.6368	2.67362e-05	1	6.25663	3.88548	118	1768	190	4700	2.09667	2.10 (1.75 - 2.50)	69.1773	8.99996e-17	1	7.82871	3.8933	234	2755	289	7134
phecode_386.9	Dizziness and giddiness (Light-headedness and vertigo)	1.92112	1.92 (1.75 - 2.11)	189.09	5.02378e-43	1	17.6615	10.0439	861	4014	1236	11070	0.450692	1.86073	1.86 (1.61 - 2.15)	73.472	1.02072e-17	1	19.6078	11.5889	370	1517	566	4318	1.98162	1.98 (1.75 - 2.25)	117.895	1.82786e-27	1	16.4324	9.02722	491	2497	670	6752
phecode_300.12	Agorophobia, social phobia, and panic disorder	1.9077	1.91 (1.61 - 2.27)	55.7127	8.38728e-14	1	4.8	2.57493	234	4641	317	11994	0.575844	2.00073	2.00 (1.60 - 2.50)	38.0997	6.72208e-10	1	7.52517	3.90833	142	1745	191	4696	1.84002	1.84 (1.40 - 2.42)	19.8441	8.40202e-06	1	3.07898	1.6972	92	2896	126	7298
phecode_585.3	Chronic renal failure [CKD]	1.90693	1.91 (1.73 - 2.11)	166.728	3.83624e-38	1	15.6276	8.85315	762	4114	1090	11222	0.123852	2.16988	2.17 (1.82 - 2.59)	77.3843	1.4073e-18	1	13.0366	6.46217	246	1641	316	4574	1.79216	1.79 (1.59 - 2.02)	91.6989	1.0092e-21	1	17.2633	10.4285	516	2473	774	6648
phecode_747.11	Cardiac shunt/ heart septal defect	1.90667	1.91 (1.53 - 2.38)	33.7342	6.31815e-09	1	2.87121	1.52672	140	4736	188	12126	0.177233	2.25888	2.26 (1.63 - 3.12)	25.6587	4.07444e-07	1	3.70959	1.67689	70	1817	82	4808	1.65558	1.66 (1.22 - 2.25)	10.7167	0.00106175	0	2.34192	1.4278	70	2919	106	7318
phecode_416	Cardiomegaly	1.9001	1.90 (1.67 - 2.16)	96.1701	1.05426e-22	1	8.61538	4.7271	420	4455	582	11730	0.0956573	2.3142	2.31 (1.78 - 3.01)	41.1388	1.41793e-10	1	5.72337	2.55624	108	1779	125	4765	1.77694	1.78 (1.53 - 2.07)	57.1588	4.02e-14	1	10.4418	6.15737	312	2676	457	6965
phecode_427.9	Palpitations	1.89705	1.90 (1.72 - 2.10)	159.199	1.69295e-36	1	15.0831	8.56145	735	4138	1054	11257	0.955568	1.92038	1.92 (1.66 - 2.22)	80.9769	2.28371e-19	1	19.7452	11.3567	372	1512	555	4332	1.91836	1.92 (1.66 - 2.21)	82.5423	1.03432e-19	1	12.1445	6.72144	363	2626	499	6925
phecode_535.8	Other specified gastritis	1.8903	1.89 (1.51 - 2.37)	31.3108	2.19852e-08	1	2.72765	1.46175	133	4743	180	12134	0.475963	1.74108	1.74 (1.25 - 2.43)	10.8819	0.000971097	0	3.12666	1.82004	59	1828	89	4801	2.04566	2.05 (1.50 - 2.79)	21.3516	3.82307e-06	1	2.47574	1.22575	74	2915	91	7333
phecode_561	Symptoms involving digestive system	1.88638	1.89 (1.57 - 2.27)	46.8223	7.77252e-12	1	4.14699	2.24208	202	4669	276	12034	0.239485	1.74786	1.75 (1.37 - 2.23)	20.6621	5.47887e-06	1	5.99152	3.5181	113	1773	172	4717	2.16218	2.16 (1.62 - 2.88)	29.1994	6.52982e-08	1	2.98157	1.40143	89	2896	104	7317
phecode_532	Dysphagia	1.88273	1.88 (1.69 - 2.10)	136.056	1.93942e-31	1	12.9409	7.31747	631	4245	901	11412	0.00928788	2.24579	2.25 (1.90 - 2.65)	93.9327	3.26437e-22	1	14.8384	7.19984	280	1607	352	4537	1.66622	1.67 (1.45 - 1.92)	51.025	9.11955e-13	1	11.7431	7.39494	351	2638	549	6875
phecode_563	Constipation	1.88074	1.88 (1.70 - 2.08)	148.005	4.73225e-34	1	14.2857	8.14039	696	4176	1002	11307	0.855234	1.9264	1.93 (1.66 - 2.23)	77.4889	1.33473e-18	1	18.5244	10.5565	349	1535	516	4372	1.87487	1.87 (1.62 - 2.17)	74.2051	7.04085e-18	1	11.6131	6.54898	347	2641	486	6935
phecode_772.2	Spasm of muscle	1.87849	1.88 (1.55 - 2.27)	44.0284	3.23646e-11	1	3.93846	2.13595	192	4683	263	12050	0.687312	1.83668	1.84 (1.42 - 2.37)	22.098	2.59085e-06	1	5.4584	3.04766	103	1784	149	4740	1.96859	1.97 (1.49 - 2.61)	23.207	1.45469e-06	1	2.97858	1.53556	89	2899	114	7310
phecode_703	Diseases of nail, NOS	1.87252	1.87 (1.56 - 2.24)	47.5881	5.25856e-12	1	4.30681	2.34711	210	4666	289	12024	0.764717	1.84583	1.85 (1.38 - 2.46)	17.7903	2.46643e-05	1	4.29253	2.37219	81	1806	116	4774	1.89023	1.89 (1.50 - 2.38)	29.8197	4.74148e-08	1	4.31582	2.33059	129	2860	173	7250
phecode_705.8	Hyperhidrosis	1.86286	1.86 (1.60 - 2.17)	66.29	3.89224e-16	1	6.17309	3.41131	301	4575	420	11892	0.34823	1.72074	1.72 (1.36 - 2.18)	20.591	5.68629e-06	1	6.30631	3.76432	119	1768	184	4704	1.97481	1.97 (1.62 - 2.41)	46.8382	7.70943e-12	1	6.08899	3.17888	182	2807	236	7188
phecode_338.2	Chronic pain	1.86271	1.86 (1.68 - 2.07)	140.386	2.19235e-32	1	13.8872	7.96784	677	4198	981	11331	0.833086	1.84671	1.85 (1.59 - 2.15)	64.6424	8.98036e-16	1	17.2853	10.1657	326	1560	497	4392	1.90758	1.91 (1.65 - 2.20)	78.8002	6.87187e-19	1	11.7431	6.52027	351	2638	484	6939
phecode_481	Influenza	1.85974	1.86 (1.60 - 2.16)	68.4735	1.28594e-16	1	6.4192	3.55722	313	4563	438	11875	0.170227	1.69099	1.69 (1.36 - 2.10)	23.5123	1.24116e-06	1	7.73715	4.72489	146	1741	231	4658	2.06322	2.06 (1.67 - 2.54)	48.2117	3.82608e-12	1	5.58715	2.78825	167	2822	207	7217
phecode_272.1	Hyperlipidemia	1.85471	1.85 (1.73 - 1.98)	330.074	9.25997e-74	1	52.1436	37.0067	2542	2333	4557	7757	0.317096	1.79423	1.79 (1.61 - 2.00)	111.24	5.24303e-26	1	44.3031	30.7157	836	1051	1502	3388	1.9031	1.90 (1.75 - 2.07)	218.255	2.17334e-49	1	57.095	41.1503	1706	1282	3055	4369
phecode_300.1	Anxiety disorder	1.85172	1.85 (1.67 - 2.06)	135.047	3.22522e-31	1	13.5729	7.81796	661	4209	962	11343	0.176376	1.73043	1.73 (1.49 - 2.01)	50.7788	1.03386e-12	1	16.6667	10.3604	314	1570	506	4378	2.00838	2.01 (1.73 - 2.33)	89.6736	2.80883e-21	1	11.6209	6.14472	347	2639	456	6965
phecode_285	Other anemias	1.85021	1.85 (1.70 - 2.01)	211.594	6.16754e-48	1	23.23	14.0558	1132	3741	1729	10572	0.877635	1.87972	1.88 (1.65 - 2.14)	91.6065	1.05743e-21	1	24.9735	15.0441	471	1415	734	4145	1.8356	1.84 (1.65 - 2.05)	121.142	3.55809e-28	1	22.1292	13.4061	661	2326	995	6427
phecode_418.1	Precordial pain	1.84902	1.85 (1.59 - 2.15)	65.2653	6.54634e-16	1	6.21411	3.45948	303	4573	426	11888	0.135501	2.12181	2.12 (1.69 - 2.67)	42.6163	6.66011e-11	1	7.2602	3.55828	137	1750	174	4716	1.67354	1.67 (1.37 - 2.05)	25.7874	3.81178e-07	1	5.5537	3.3944	166	2823	252	7172
phecode_427.11	Paroxysmal supraventricular tachycardia	1.83721	1.84 (1.58 - 2.14)	62.825	2.25912e-15	1	6.09231	3.41075	297	4578	420	11894	0.172158	1.6331	1.63 (1.29 - 2.07)	16.5199	4.8142e-05	0	6.09756	3.82413	115	1771	187	4703	2.00107	2.00 (1.64 - 2.44)	48.4816	3.3341e-12	1	6.08899	3.13847	182	2807	233	7191
phecode_571.5	Other chronic nonalcoholic liver disease	1.83115	1.83 (1.60 - 2.09)	81.6708	1.60747e-19	1	8.12141	4.60489	396	4480	567	11746	0.610577	1.7351	1.74 (1.42 - 2.11)	30.4215	3.47654e-08	1	9.27398	5.56351	175	1712	272	4617	1.92945	1.93 (1.61 - 2.31)	52.9278	3.46036e-13	1	7.39378	3.9736	221	2768	295	7129
phecode_561.2	Flatulence	1.82925	1.83 (1.63 - 2.06)	105.733	8.43588e-25	1	10.767	6.18808	525	4351	762	11552	0.325592	1.74429	1.74 (1.47 - 2.06)	42.648	6.55326e-11	1	13.1955	8.01636	249	1638	392	4498	1.93951	1.94 (1.65 - 2.28)	66.1498	4.17931e-16	1	9.23386	4.98384	276	2713	370	7054
phecode_681.5	Cellulitis and abscess of leg, except foot	1.82872	1.83 (1.52 - 2.21)	40.6863	1.7874e-10	1	3.93846	2.1928	192	4683	270	12043	0.43267	1.61291	1.61 (1.15 - 2.26)	7.8591	0.00505655	0	2.96767	1.86094	56	1831	91	4799	1.92981	1.93 (1.54 - 2.42)	33.2558	8.07995e-09	1	4.55154	2.41142	136	2852	179	7244
phecode_599.8	Other symptoms involving urinary system	1.82754	1.83 (1.56 - 2.13)	59.6386	1.13975e-14	1	5.86546	3.29706	286	4590	406	11908	0.230823	2.14399	2.14 (1.60 - 2.87)	27.2824	1.75804e-07	1	4.45151	2.12679	84	1803	104	4786	1.70927	1.71 (1.42 - 2.05)	33.4855	7.17977e-09	1	6.75811	4.06789	202	2787	302	7122
phecode_429.3	Symptoms involving cardiovascular system	1.82715	1.83 (1.62 - 2.06)	99.0838	2.42038e-23	1	10.0697	5.77438	491	4385	711	11602	0.0851842	2.12349	2.12 (1.74 - 2.60)	55.7766	8.11912e-14	1	9.64494	4.78625	182	1705	234	4655	1.6792	1.68 (1.45 - 1.95)	46.7521	8.05588e-12	1	10.3379	6.42511	309	2680	477	6947
phecode_530.9	Heartburn	1.82687	1.83 (1.53 - 2.19)	44.2398	2.90512e-11	1	4.30681	2.40435	210	4666	296	12015	0.546467	1.77803	1.78 (1.41 - 2.25)	23.8561	1.03814e-06	1	6.57128	3.80524	124	1763	186	4702	1.96949	1.97 (1.48 - 2.62)	22.4626	2.14275e-06	1	2.87722	1.48188	86	2903	110	7313
phecode_414	Other forms of chronic heart disease	1.82422	1.82 (1.60 - 2.08)	84.1695	4.54129e-20	1	8.49057	4.84002	414	4462	596	11718	0.0243254	2.36097	2.36 (1.83 - 3.05)	45.9133	1.23603e-11	1	6.14732	2.69939	116	1771	132	4758	1.66109	1.66 (1.43 - 1.93)	43.4783	4.28687e-11	1	9.96989	6.25	298	2691	464	6960
phecode_516.1	Hemoptysis	1.82384	1.82 (1.49 - 2.23)	34.8188	3.61865e-09	1	3.38392	1.88419	165	4711	232	12081	0.293343	1.56149	1.56 (1.08 - 2.26)	5.68631	0.0170978	0	2.43773	1.57496	46	1841	77	4812	1.9445	1.94 (1.53 - 2.48)	29.8193	4.74242e-08	1	3.98126	2.08782	119	2870	155	7269
phecode_426.31	Right bundle branch block	1.82337	1.82 (1.51 - 2.20)	39.5091	3.2654e-10	1	3.85562	2.15202	188	4688	265	12049	0.656013	1.98905	1.99 (1.32 - 3.00)	11.2463	0.000797815	0	2.17276	1.10429	41	1846	54	4836	1.76818	1.77 (1.43 - 2.19)	27.6622	1.44456e-07	1	4.91803	2.84213	147	2842	211	7213
phecode_261.4	Vitamin D deficiency	1.82224	1.82 (1.63 - 2.03)	116.539	3.62246e-27	1	12.1411	7.04889	592	4284	868	11446	0.0401121	1.63929	1.64 (1.40 - 1.91)	39.9422	2.61592e-10	1	15.7923	10.2658	298	1589	502	4388	2.10373	2.10 (1.79 - 2.47)	86.4036	1.46716e-20	1	9.83607	4.92996	294	2695	366	7058
phecode_296	Mood disorders	1.81831	1.82 (1.56 - 2.13)	57.76	2.96127e-14	1	5.77121	3.25857	281	4588	401	11905	0.142678	2.05517	2.06 (1.64 - 2.58)	40.5375	1.9288e-10	1	7.48408	3.7871	141	1743	185	4700	1.64144	1.64 (1.32 - 2.04)	20.4009	6.2799e-06	1	4.69012	2.91066	140	2845	216	7205
phecode_1100	Family history	1.81612	1.82 (1.44 - 2.29)	25.7828	3.82083e-07	1	2.52256	1.4049	123	4753	173	12141	0.623087	1.92762	1.93 (1.42 - 2.62)	18.2019	1.9868e-05	1	3.86857	2.04499	73	1814	100	4790	1.71314	1.71 (1.19 - 2.46)	8.67943	0.00321821	0	1.6728	0.983297	50	2939	73	7351
phecode_276.14	Hypopotassemia	1.81127	1.81 (1.54 - 2.13)	52.7748	3.74071e-13	1	5.31282	3.00471	259	4616	370	11944	0.0243982	1.50778	1.51 (1.19 - 1.91)	11.7335	0.000613852	0	6.04134	4.08998	114	1773	200	4690	2.17631	2.18 (1.74 - 2.73)	47.6984	4.97087e-12	1	4.85274	2.28987	145	2843	170	7254
phecode_427.8	Sinoatrial node dysfunction (Bradycardia)	1.80253	1.80 (1.45 - 2.24)	29.2068	6.50509e-08	1	2.93273	1.64853	143	4733	203	12111	0.908012	1.85092	1.85 (1.19 - 2.88)	7.66303	0.00563638	0	1.8018	0.981595	34	1853	48	4842	1.77491	1.77 (1.38 - 2.28)	20.9575	4.69595e-06	1	3.6467	2.08782	109	2880	155	7269
phecode_427.7	Tachycardia NOS	1.79951	1.80 (1.58 - 2.05)	82.1539	1.25891e-19	1	8.65641	5.00284	422	4453	616	11697	0.59552	1.87706	1.88 (1.54 - 2.29)	39.1058	4.01448e-10	1	9.32697	5.19534	176	1711	254	4635	1.7502	1.75 (1.48 - 2.07)	43.6627	3.90133e-11	1	8.23293	4.87608	246	2742	362	7062
phecode_339	Other headache syndromes	1.78481	1.78 (1.62 - 1.96)	143.164	5.41261e-33	1	16.5605	10.0073	806	4061	1230	11061	0.107154	1.96009	1.96 (1.72 - 2.23)	108.029	2.64922e-25	1	26.5534	15.5724	500	1383	759	4115	1.6851	1.69 (1.45 - 1.96)	46.9286	7.36206e-12	1	10.2547	6.35028	306	2678	471	6946
phecode_427.6	Premature beats	1.77156	1.77 (1.51 - 2.08)	50.6852	1.08436e-12	1	5.47692	3.16713	267	4608	390	11924	0.489496	1.62952	1.63 (1.20 - 2.21)	10.1623	0.0014334	0	3.71156	2.31084	70	1816	113	4777	1.82052	1.82 (1.51 - 2.20)	40.1104	2.40009e-10	1	6.59083	3.73114	197	2792	277	7147
phecode_277	Other disorders of metabolism	1.76904	1.77 (1.51 - 2.07)	51.7193	6.40299e-13	1	5.62051	3.25672	274	4601	401	11912	0.994991	1.78638	1.79 (1.44 - 2.21)	29.1649	6.64724e-08	1	8.00212	4.64308	151	1736	227	4662	1.78883	1.79 (1.41 - 2.26)	24.1607	8.86246e-07	1	4.11647	2.34375	123	2865	174	7250
phecode_781	Symptoms involving nervous and musculoskeletal systems	1.76189	1.76 (1.58 - 1.97)	102.969	3.40376e-24	1	11.9179	7.13183	581	4294	878	11433	0.88458	1.76056	1.76 (1.48 - 2.09)	42.4008	7.43614e-11	1	12.6656	7.61047	239	1648	372	4516	1.76687	1.77 (1.53 - 2.04)	61.0185	5.65405e-15	1	11.4458	6.81665	342	2646	506	6917
phecode_930	Allergic reaction to food	1.75561	1.76 (1.45 - 2.12)	35.0792	3.16565e-09	1	3.85562	2.23323	188	4688	275	12039	0.389827	1.66676	1.67 (1.31 - 2.12)	17.5242	2.83674e-05	1	5.98834	3.68098	113	1774	180	4710	1.9856	1.99 (1.46 - 2.70)	20.0617	7.49831e-06	1	2.5092	1.27963	75	2914	95	7329
phecode_780	Hypothermia/Chills	1.75484	1.75 (1.43 - 2.15)	30.4857	3.36329e-08	1	3.3429	1.93276	163	4713	238	12076	0.914192	1.74872	1.75 (1.29 - 2.36)	13.5849	0.000228007	0	3.86857	2.24949	73	1814	110	4780	1.76958	1.77 (1.35 - 2.33)	17.2182	3.33231e-05	1	3.01104	1.72414	90	2899	128	7296
phecode_401.22	Hypertensive chronic kidney disease	1.75246	1.75 (1.49 - 2.05)	48.9299	2.65279e-12	1	5.4758	3.19987	267	4609	394	11919	0.491513	1.63001	1.63 (1.20 - 2.22)	9.74817	0.00179502	0	3.55061	2.20859	67	1820	108	4782	1.7895	1.79 (1.49 - 2.16)	38.5788	5.25862e-10	1	6.6912	3.85289	200	2789	286	7137
phecode_557	Intestinal malabsorption (non-celiac)	1.75149	1.75 (1.35 - 2.27)	18.5779	1.63097e-05	1	2.03035	1.1694	99	4777	144	12170	0.657324	1.85937	1.86 (1.32 - 2.61)	13.1301	0.000290588	0	3.07366	1.67689	58	1829	82	4808	1.65143	1.65 (1.11 - 2.46)	6.26458	0.0123176	0	1.3717	0.835129	41	2948	62	7362
phecode_564	Functional digestive disorders	1.74907	1.75 (1.47 - 2.08)	41.7739	1.02463e-10	1	4.67692	2.7286	228	4647	336	11978	0.32187	1.61312	1.61 (1.26 - 2.07)	14.5748	0.000134705	0	5.61738	3.55828	106	1781	174	4716	1.9082	1.91 (1.50 - 2.42)	29.015	7.18187e-08	1	4.083	2.18211	122	2866	162	7262
phecode_508	Pulmonary collapse; interstitial and compensatory emphysema	1.74691	1.75 (1.59 - 1.92)	132.461	1.18585e-30	1	16.3864	10.0869	799	4077	1242	11071	0.0570935	2.00182	2.00 (1.69 - 2.38)	65.0459	7.31754e-16	1	13.4075	7.17938	253	1634	351	4538	1.63872	1.64 (1.46 - 1.84)	70.3222	5.03673e-17	1	18.267	12.0016	546	2443	891	6533
phecode_340	Migraine	1.74377	1.74 (1.55 - 1.96)	86.3547	1.50393e-20	1	10.2032	6.11748	497	4374	753	11556	0.750476	1.82933	1.83 (1.58 - 2.12)	67.77	1.83721e-16	1	18.9591	11.3385	357	1526	554	4332	1.78448	1.78 (1.43 - 2.22)	27.1751	1.85835e-07	1	4.68541	2.68086	140	2848	199	7224
phecode_476	Allergic rhinitis	1.74114	1.74 (1.59 - 1.91)	146.887	8.3079e-34	1	18.7897	11.7298	916	3959	1443	10859	0.629948	1.72809	1.73 (1.52 - 1.97)	69.3687	8.16726e-17	1	24.6953	15.95	466	1421	779	4105	1.80349	1.80 (1.59 - 2.05)	83.1578	7.57581e-20	1	15.0602	8.9512	450	2538	664	6754
phecode_425.1	Primary/intrinsic cardiomyopathies	1.73746	1.74 (1.53 - 1.98)	71.3859	2.93765e-17	1	8.40853	5.01868	410	4466	618	11696	0.160781	2.04946	2.05 (1.58 - 2.66)	30.6529	3.08567e-08	1	5.61738	2.82209	106	1781	138	4752	1.63794	1.64 (1.41 - 1.90)	42.0189	9.0397e-11	1	10.1706	6.46552	304	2685	480	6944
phecode_338.1	Acute pain	1.73408	1.73 (1.58 - 1.91)	128.931	7.02285e-30	1	16.3454	10.1267	797	4079	1247	11067	0.749199	1.71775	1.72 (1.49 - 1.98)	56.7526	4.9423e-14	1	19.6078	12.4335	370	1517	608	4282	1.76969	1.77 (1.55 - 2.02)	74.7785	5.26602e-18	1	14.2857	8.60722	427	2562	639	6785
phecode_394.7	Disease of tricuspid valve	1.72919	1.73 (1.48 - 2.02)	48.319	3.6223e-12	1	5.66154	3.35418	276	4599	413	11900	0.0948538	2.03971	2.04 (1.60 - 2.59)	35.199	2.97677e-09	1	6.57128	3.33333	124	1763	163	4727	1.53779	1.54 (1.25 - 1.89)	16.9606	3.81645e-05	0	5.08701	3.36791	152	2836	250	7173
phecode_720	Spinal stenosis	1.7245	1.72 (1.50 - 1.98)	62.7439	2.35412e-15	1	7.52666	4.50707	367	4509	555	11759	0.493898	1.64627	1.65 (1.33 - 2.04)	20.9174	4.79531e-06	1	7.57817	4.74438	143	1744	232	4658	1.78102	1.78 (1.49 - 2.12)	42.3066	7.80289e-11	1	7.49415	4.35075	224	2765	323	7101
phecode_389	Hearing loss	1.72263	1.72 (1.56 - 1.91)	111.818	3.91577e-26	1	14.2359	8.78889	694	4181	1082	11229	0.670132	1.7926	1.79 (1.51 - 2.13)	44.9526	2.01862e-11	1	12.6656	7.48466	239	1648	366	4524	1.68214	1.68 (1.48 - 1.91)	66.4162	3.65097e-16	1	15.2276	9.6483	455	2533	716	6705
phecode_292.4	Altered mental status	1.71818	1.72 (1.52 - 1.94)	79.09	5.9344e-19	1	9.78261	5.93633	477	4399	731	11583	0.353714	1.58991	1.59 (1.29 - 1.97)	18.6234	1.59255e-05	1	7.73715	5.01022	146	1741	245	4645	1.77775	1.78 (1.54 - 2.06)	60.4177	7.67218e-15	1	11.0739	6.54634	331	2658	486	6938
phecode_550.2	Diaphragmatic hernia	1.71744	1.72 (1.51 - 1.95)	72.6793	1.52528e-17	1	8.94176	5.40848	436	4440	666	11648	0.361919	1.83771	1.84 (1.55 - 2.18)	50.1907	1.39511e-12	1	13.1426	7.60736	248	1639	372	4518	1.62775	1.63 (1.35 - 1.96)	26.1976	3.08197e-07	1	6.28973	3.96013	188	2801	294	7130
phecode_426	Cardiac conduction disorders	1.71601	1.72 (1.38 - 2.14)	23.5364	1.22575e-06	1	2.76866	1.63229	135	4741	201	12113	0.672377	1.87435	1.87 (1.19 - 2.94)	7.71773	0.00546812	0	1.74881	0.940695	33	1854	46	4844	1.6569	1.66 (1.29 - 2.14)	15.535	8.09906e-05	0	3.41251	2.08782	102	2887	155	7269
phecode_389.1	Sensorineural hearing loss	1.70914	1.71 (1.42 - 2.06)	32.8985	9.70974e-09	1	3.95897	2.35504	193	4682	290	12024	0.29066	1.51589	1.52 (1.12 - 2.06)	7.21568	0.00722693	0	3.55249	2.37219	67	1819	116	4774	1.83374	1.83 (1.45 - 2.32)	26.6817	2.39878e-07	1	4.21546	2.34375	126	2863	174	7250
phecode_729	Other disorders of soft tissues	1.70666	1.71 (1.55 - 1.88)	117.147	2.66501e-27	1	15.5865	9.76283	760	4116	1202	11110	0.387601	1.62178	1.62 (1.39 - 1.89)	38.7531	4.80937e-10	1	16.0042	10.5134	302	1585	514	4375	1.77142	1.77 (1.56 - 2.01)	79.7442	4.26156e-19	1	15.3229	9.26849	458	2531	688	6735
phecode_465	Acute upper respiratory infections of multiple or unspecified sites	1.70664	1.71 (1.55 - 1.88)	117.245	2.53714e-27	1	15.6391	9.79818	761	4105	1204	11084	0.206226	1.62463	1.62 (1.41 - 1.87)	47.3621	5.90116e-12	1	20.3083	13.559	382	1499	661	4214	1.84002	1.84 (1.60 - 2.11)	75.994	2.84521e-18	1	12.6968	7.32497	379	2606	543	6870
phecode_433.8	Late effects of cerebrovascular disease	1.70507	1.71 (1.40 - 2.07)	29.0065	7.21357e-08	1	3.50697	2.08706	171	4705	257	12057	0.319866	1.99116	1.99 (1.41 - 2.80)	16.125	5.92959e-05	0	3.12666	1.59509	59	1828	78	4812	1.57566	1.58 (1.24 - 2.00)	14.0015	0.00018266	0	3.74707	2.4111	112	2877	179	7245
phecode_473.4	Voice disturbance	1.70419	1.70 (1.46 - 1.99)	45.1744	1.8025e-11	1	5.55783	3.33794	271	4605	411	11902	0.0313562	2.0601	2.06 (1.65 - 2.57)	42.6854	6.42912e-11	1	7.84314	3.96728	148	1739	194	4696	1.42516	1.43 (1.14 - 1.79)	9.58097	0.00196604	0	4.11509	2.92335	123	2866	217	7206
phecode_459.1	Hemorrhage NOS	1.70315	1.70 (1.43 - 2.03)	35.2682	2.8728e-09	1	4.30681	2.57451	210	4666	317	11996	0.111872	2.04974	2.05 (1.54 - 2.73)	24.7756	6.44062e-07	1	4.5045	2.24949	85	1802	110	4780	1.52147	1.52 (1.21 - 1.91)	13.4021	0.000251337	0	4.182	2.78863	125	2864	207	7216
phecode_512.1	Wheezing	1.703	1.70 (1.52 - 1.91)	84.0223	4.89222e-20	1	10.808	6.64285	527	4349	818	11496	0.716778	1.75665	1.76 (1.50 - 2.06)	49.0076	2.54979e-12	1	15.0503	9.16155	284	1603	448	4442	1.68709	1.69 (1.43 - 2.00)	38.0683	6.83119e-10	1	8.12981	4.98384	243	2746	370	7054
phecode_260	Protein-calorie malnutrition	1.70124	1.70 (1.35 - 2.14)	20.6893	5.40168e-06	1	2.50256	1.48635	122	4753	183	12129	0.508053	1.88498	1.88 (1.31 - 2.71)	12.0411	0.000520416	0	2.7027	1.45224	51	1836	71	4818	1.58884	1.59 (1.18 - 2.15)	9.28105	0.00231537	0	2.37617	1.50882	71	2917	112	7311
phecode_368	Visual disturbances	1.69819	1.70 (1.50 - 1.92)	73.7417	8.90357e-18	1	9.47692	5.80687	462	4413	715	11598	0.115101	1.89932	1.90 (1.59 - 2.26)	53.1244	3.13073e-13	1	12.5663	7.03476	237	1649	344	4546	1.54733	1.55 (1.30 - 1.84)	25.2679	4.98931e-07	1	7.5276	4.99798	225	2764	371	7052
phecode_276.1	Electrolyte imbalance	1.69679	1.70 (1.41 - 2.04)	32.0802	1.47935e-08	1	3.95816	2.37128	193	4683	292	12022	0.565256	1.56045	1.56 (1.12 - 2.18)	6.87482	0.00874188	0	2.96767	1.92229	56	1831	94	4796	1.75309	1.75 (1.40 - 2.19)	25.137	5.33973e-07	1	4.58347	2.66703	137	2852	198	7226
phecode_366	Cataract	1.689	1.69 (1.49 - 1.92)	66.2336	4.00536e-16	1	8.61538	5.28667	420	4455	651	11663	0.0364579	1.44493	1.44 (1.17 - 1.78)	12.1837	0.000482099	0	7.84314	5.56237	148	1739	272	4618	1.86158	1.86 (1.58 - 2.19)	58.0987	2.49296e-14	1	9.10308	5.10506	272	2716	379	7045
phecode_496.1	Emphysema	1.68853	1.69 (1.42 - 2.01)	35.168	3.02449e-09	1	4.42986	2.67176	216	4660	329	11985	0.102253	2.0376	2.04 (1.55 - 2.68)	27.1842	1.84963e-07	1	5.03445	2.53579	95	1792	124	4766	1.48569	1.49 (1.18 - 1.87)	11.6365	0.000646686	0	4.04818	2.76131	121	2868	205	7219
phecode_300.8	Acute reaction to stress	1.68738	1.69 (1.34 - 2.12)	20.2682	6.73106e-06	1	2.52256	1.51048	123	4753	186	12128	0.459636	1.82687	1.83 (1.39 - 2.41)	18.893	1.38259e-05	1	4.71648	2.63804	89	1798	129	4761	1.48709	1.49 (0.97 - 2.28)	3.36271	0.0666881	0	1.1375	0.76778	34	2955	57	7367
phecode_276.13	Hyperpotassemia	1.68621	1.69 (1.44 - 1.97)	42.9124	5.72456e-11	1	5.4758	3.32142	267	4609	409	11905	0.422309	1.51843	1.52 (1.12 - 2.07)	7.16374	0.00743919	0	3.49762	2.33129	66	1821	114	4776	1.74225	1.74 (1.45 - 2.10)	35.5531	2.48194e-09	1	6.72466	3.9736	201	2788	295	7129
phecode_727	Other disorders of synovium, tendon, and bursa	1.68127	1.68 (1.36 - 2.08)	23.6674	1.14503e-06	1	2.99426	1.80283	146	4730	222	12092	0.818281	1.74371	1.74 (1.30 - 2.33)	14.3502	0.000151763	0	4.13355	2.41309	78	1809	118	4772	1.63853	1.64 (1.20 - 2.23)	10.0239	0.00154521	0	2.27501	1.40086	68	2921	104	7320
phecode_819	Skull and face fracture and other intercranial injury	1.68111	1.68 (1.30 - 2.17)	16.1608	5.81864e-05	0	2.0316	1.21852	99	4774	150	12160	0.772237	1.78061	1.78 (1.10 - 2.89)	5.61932	0.0177635	0	1.48384	0.838789	28	1859	41	4847	1.63414	1.63 (1.21 - 2.21)	10.356	0.00129055	0	2.37776	1.46861	71	2915	109	7313
phecode_599.9	Other abnormality of urination	1.68105	1.68 (1.47 - 1.92)	58.4398	2.09612e-14	1	7.67179	4.71009	374	4501	580	11734	0.0547292	2.14088	2.14 (1.63 - 2.81)	31.5681	1.92567e-08	1	5.19343	2.49489	98	1789	122	4768	1.54788	1.55 (1.32 - 1.81)	30.5996	3.1716e-08	1	9.23695	6.16918	276	2712	458	6966
phecode_949	Allergies, other	1.67605	1.68 (1.52 - 1.85)	102.766	3.77248e-24	1	14.4381	9.14703	704	4172	1126	11184	0.0667942	1.57176	1.57 (1.37 - 1.80)	41.9285	9.46705e-11	1	20.5617	14.1396	388	1499	691	4196	1.89912	1.90 (1.63 - 2.21)	70.6929	4.17392e-17	1	10.5721	5.86016	316	2673	435	6988
phecode_296.1	Bipolar	1.67188	1.67 (1.40 - 1.99)	33.8086	6.08105e-09	1	4.41569	2.68887	215	4654	331	11979	0.00294579	2.18485	2.18 (1.70 - 2.80)	39.5593	3.18255e-10	1	6.25995	2.96584	118	1767	145	4744	1.30692	1.31 (1.02 - 1.68)	4.45565	0.034786	0	3.25067	2.5064	97	2887	186	7235
phecode_681	Superficial cellulitis and abscess	1.66809	1.67 (1.48 - 1.88)	71.0934	3.407e-17	1	9.77011	6.09558	476	4396	750	11554	0.542865	1.57234	1.57 (1.29 - 1.91)	21.1528	4.24088e-06	1	9.33192	6.14376	176	1710	300	4583	1.73021	1.73 (1.49 - 2.02)	50.5124	1.18417e-12	1	10.0469	6.06387	300	2686	450	6971
phecode_038	Septicemia	1.66584	1.67 (1.42 - 1.96)	39.6064	3.10657e-10	1	5.27071	3.23209	257	4619	398	11916	0.589241	1.54883	1.55 (1.16 - 2.07)	8.96183	0.00275679	0	4.02756	2.63804	76	1811	129	4761	1.71451	1.71 (1.41 - 2.08)	30.4873	3.36059e-08	1	6.05554	3.62338	181	2808	269	7155
phecode_426.21	First degree AV block	1.66436	1.66 (1.36 - 2.04)	24.9581	5.85893e-07	1	3.28138	1.99773	160	4716	246	12068	0.919081	1.70713	1.71 (1.10 - 2.64)	5.92544	0.0149238	0	1.8018	1.06339	34	1853	52	4838	1.64016	1.64 (1.31 - 2.06)	18.368	1.82087e-05	1	4.21546	2.61315	126	2863	194	7230
phecode_278	Overweight, obesity and other hyperalimentation	1.664	1.66 (1.51 - 1.84)	102.658	3.98396e-24	1	14.8748	9.50329	725	4149	1169	11132	0.934454	1.68742	1.69 (1.45 - 1.96)	47.3383	5.97323e-12	1	17.0201	10.8379	321	1565	529	4352	1.6563	1.66 (1.45 - 1.89)	56.5677	5.42965e-14	1	13.5207	8.62534	404	2584	640	6780
phecode_297.1	Suicidal ideation	1.6573	1.66 (1.31 - 2.10)	18.0907	2.10624e-05	1	2.39951	1.46175	117	4759	180	12134	0.12608	2.04925	2.05 (1.43 - 2.95)	15.6146	7.76509e-05	0	2.80869	1.39059	53	1834	68	4822	1.42847	1.43 (1.05 - 1.95)	5.13172	0.0234925	0	2.14118	1.50862	64	2925	112	7312
phecode_280.2	Iron deficiency anemia secondary to blood loss (chronic)	1.65721	1.66 (1.32 - 2.08)	19.4513	1.03198e-05	1	2.58409	1.57544	126	4750	194	12120	0.0132099	1.17699	1.18 (0.82 - 1.69)	0.770617	0.380026	0	2.27875	1.94274	43	1844	95	4795	2.11327	2.11 (1.57 - 2.84)	25.8514	3.68728e-07	1	2.77685	1.33351	83	2906	99	7325
phecode_368.2	Diplopia and disorders of binocular vision	1.65524	1.66 (1.31 - 2.08)	18.7634	1.47983e-05	1	2.50205	1.52672	122	4754	188	12126	0.180833	2.00949	2.01 (1.39 - 2.89)	14.5878	0.000133778	0	2.7557	1.39059	52	1835	68	4822	1.45963	1.46 (1.08 - 1.97)	6.26227	0.0123336	0	2.34192	1.61638	70	2919	120	7304
phecode_915	Superficial injury without mention of infection	1.65354	1.65 (1.39 - 1.97)	32.4575	1.21826e-08	1	4.40935	2.7139	215	4661	334	11973	0.691556	1.59119	1.59 (1.20 - 2.11)	10.6601	0.00109472	0	4.29253	2.74141	81	1806	134	4754	1.69413	1.69 (1.36 - 2.12)	21.9127	2.85334e-06	1	4.4831	2.69578	134	2855	200	7219
phecode_348.7	Coma	1.65326	1.65 (1.34 - 2.05)	21.8254	2.98628e-06	1	2.93273	1.79471	143	4733	221	12093	0.103561	2.13685	2.14 (1.48 - 3.09)	16.9434	3.85115e-05	0	2.7557	1.30879	52	1835	64	4826	1.45344	1.45 (1.12 - 1.89)	7.92315	0.00488063	0	3.0445	2.11476	91	2898	157	7267
phecode_475.9	Postnasal drip	1.65175	1.65 (1.32 - 2.06)	20.113	7.29985e-06	1	2.70714	1.65665	132	4744	204	12110	0.415812	1.84921	1.85 (1.34 - 2.54)	14.6581	0.00012888	0	3.49762	1.92229	66	1821	94	4796	1.50133	1.50 (1.10 - 2.04)	6.76744	0.00928359	0	2.2081	1.48168	66	2923	110	7314
phecode_565.1	Anal and rectal polyp	1.65172	1.65 (1.35 - 2.03)	23.5318	1.22868e-06	1	3.17884	1.949	155	4721	240	12074	0.959497	1.65168	1.65 (1.21 - 2.26)	10.0947	0.00148697	0	3.49762	2.14724	66	1821	105	4785	1.65701	1.66 (1.26 - 2.17)	13.6033	0.000225785	0	2.97758	1.81843	89	2900	135	7289
phecode_530.2	Esophageal bleeding (varices/hemorrhage)	1.64923	1.65 (1.32 - 2.05)	20.4453	6.13608e-06	1	2.76866	1.69726	135	4741	209	12105	0.964068	1.65756	1.66 (1.16 - 2.37)	7.79863	0.00522857	0	2.64971	1.61554	50	1837	79	4811	1.64227	1.64 (1.25 - 2.17)	12.5827	0.00038933	0	2.84376	1.75108	85	2904	130	7294
phecode_041	Bacterial infection NOS	1.64678	1.65 (1.35 - 2.01)	24.8796	6.10247e-07	1	3.40443	2.09535	166	4710	258	12055	0.571949	1.76452	1.76 (1.30 - 2.39)	13.6165	0.000224203	0	3.76259	2.16769	71	1816	106	4784	1.57027	1.57 (1.21 - 2.04)	11.7619	0.00060456	0	3.17832	2.04769	95	2894	152	7271
phecode_340.1	Migrain with aura	1.64328	1.64 (1.26 - 2.14)	13.9875	0.000184033	0	1.9073	1.1694	93	4783	144	12170	0.0882204	1.40926	1.41 (1.01 - 1.96)	4.13285	0.0420585	0	2.91468	2.08589	55	1832	102	4788	2.26328	2.26 (1.46 - 3.52)	13.9167	0.000191098	0	1.27133	0.565733	38	2951	42	7382
phecode_550.4	Umbilical hernia	1.63962	1.64 (1.33 - 2.02)	22.4644	2.14073e-06	1	3.11731	1.92464	152	4724	237	12077	0.58426	1.77267	1.77 (1.19 - 2.63)	8.26741	0.00403632	0	2.22576	1.26789	42	1845	62	4828	1.58267	1.58 (1.24 - 2.02)	14.0104	0.000181798	0	3.68016	2.35722	110	2879	175	7249
phecode_252.1	Hyperparathyroidism	1.63956	1.64 (1.36 - 1.97)	27.6232	1.47399e-07	1	3.85562	2.38753	188	4688	294	12020	0.150201	1.47818	1.48 (1.15 - 1.90)	9.61154	0.00193358	0	5.40541	3.72188	102	1785	182	4708	1.93406	1.93 (1.46 - 2.57)	21.3987	3.73032e-06	1	2.87722	1.50862	86	2903	112	7312
phecode_411.2	Myocardial infarction	1.63818	1.64 (1.47 - 1.82)	83.8055	5.45922e-20	1	12.6128	8.09713	615	4261	997	11316	0.0289489	2.02995	2.03 (1.64 - 2.51)	44.0026	3.27943e-11	1	8.42607	4.33627	159	1728	212	4677	1.52252	1.52 (1.34 - 1.72)	44.503	2.53962e-11	1	15.2559	10.5738	456	2533	785	6639
phecode_599.5	Frequency of urination and polyuria	1.63704	1.64 (1.48 - 1.81)	98.1702	3.8392e-23	1	15.1559	9.83833	739	4137	1211	11098	0.0160754	2.05343	2.05 (1.69 - 2.50)	54.2678	1.74948e-13	1	10.2279	5.2567	193	1694	257	4632	1.5148	1.51 (1.35 - 1.70)	50.5576	1.15716e-12	1	18.267	12.8571	546	2443	954	6466
phecode_530.14	Reflux esophagitis	1.63549	1.64 (1.37 - 1.95)	30.7416	2.94784e-08	1	4.34872	2.70468	212	4663	333	11979	0.264646	1.50327	1.50 (1.17 - 1.93)	10.4082	0.00125457	0	5.40541	3.66203	102	1785	179	4709	1.80433	1.80 (1.41 - 2.31)	22.2649	2.37507e-06	1	3.68139	2.07435	110	2878	154	7270
phecode_433.21	Cerebral artery occlusion, with cerebral infarction	1.63168	1.63 (1.44 - 1.85)	60.7701	6.41463e-15	1	9.00328	5.71707	439	4437	704	11610	0.656002	1.70986	1.71 (1.38 - 2.12)	24.2875	8.29764e-07	1	7.68415	4.64213	145	1742	227	4663	1.58879	1.59 (1.36 - 1.85)	36.1635	1.81433e-09	1	9.83607	6.42511	294	2695	477	6947
phecode_274.1	Gout	1.63093	1.63 (1.47 - 1.81)	82.875	8.74098e-20	1	12.6948	8.1858	619	4257	1008	11306	3.81052e-07	2.93426	2.93 (2.30 - 3.75)	80.6705	2.66673e-19	1	7.41918	2.65849	140	1747	130	4760	1.4228	1.42 (1.26 - 1.60)	33.1511	8.52671e-09	1	16.0254	11.8265	479	2510	878	6546
phecode_386.2	Peripheral or central vertigo	1.62945	1.63 (1.32 - 2.02)	20.39	6.31574e-06	1	2.89171	1.79471	141	4735	221	12093	0.791882	1.69941	1.70 (1.27 - 2.27)	13.1498	0.000287544	0	4.13355	2.47444	78	1809	121	4769	1.57694	1.58 (1.15 - 2.17)	8.004	0.00466741	0	2.10773	1.34698	63	2926	100	7324
phecode_250.42	Other abnormal glucose	1.62896	1.63 (1.46 - 1.82)	72.864	1.38902e-17	1	11.0564	7.09007	539	4336	873	11440	0.541662	1.5678	1.57 (1.32 - 1.87)	25.5014	4.42052e-07	1	11.6119	7.73164	219	1667	378	4511	1.67829	1.68 (1.45 - 1.95)	48.1738	3.90067e-12	1	10.7059	6.66756	320	2669	495	6929
phecode_008	Intestinal infection	1.62818	1.63 (1.37 - 1.93)	32.1492	1.42779e-08	1	4.6359	2.89914	226	4649	357	11957	0.809002	1.61513	1.62 (1.27 - 2.05)	15.8309	6.92608e-05	0	6.09756	3.86503	115	1771	189	4701	1.66579	1.67 (1.31 - 2.13)	17.1989	3.36627e-05	0	3.71362	2.26293	111	2878	168	7256
phecode_356	Hereditary and idiopathic peripheral neuropathy	1.62301	1.62 (1.39 - 1.90)	37.4034	9.60558e-10	1	5.49631	3.45948	268	4608	426	11888	0.173788	1.87484	1.87 (1.45 - 2.42)	23.918	1.00526e-06	1	5.56439	3.04703	105	1782	149	4741	1.48819	1.49 (1.22 - 1.81)	15.6179	7.75187e-05	0	5.45333	3.73114	163	2826	277	7147
phecode_276.41	Acidosis	1.62251	1.62 (1.34 - 1.96)	25.863	3.66535e-07	1	3.75308	2.34692	183	4693	289	12025	0.267176	1.87826	1.88 (1.37 - 2.58)	15.566	7.96762e-05	0	3.55061	1.92229	67	1820	94	4796	1.49681	1.50 (1.18 - 1.89)	11.5707	0.000669977	0	3.8809	2.62662	116	2873	195	7229
phecode_475	Chronic sinusitis	1.61643	1.62 (1.40 - 1.86)	45.0073	1.96299e-11	1	6.79253	4.31392	331	4542	531	11778	0.0643197	1.40903	1.41 (1.14 - 1.74)	10.3762	0.00127647	0	7.64331	5.54759	144	1740	271	4614	1.83889	1.84 (1.52 - 2.23)	39.3438	3.55378e-10	1	6.25627	3.50216	187	2802	260	7164
phecode_426.92	Cardiac defibrillator in situ	1.61511	1.62 (1.33 - 1.96)	23.7898	1.07453e-06	1	3.50697	2.20075	171	4705	271	12043	0.692655	1.75885	1.76 (1.11 - 2.78)	5.97558	0.0145053	0	1.64282	0.940695	31	1856	46	4844	1.57226	1.57 (1.27 - 1.95)	17.2179	3.33275e-05	1	4.68384	3.03071	140	2849	225	7199
phecode_348.8	Encephalopathy, not elsewhere classified	1.61207	1.61 (1.30 - 1.99)	19.7034	9.04418e-06	1	2.91461	1.82823	142	4730	225	12082	0.971835	1.60267	1.60 (1.13 - 2.27)	7.13056	0.0075781	0	2.75862	1.73931	52	1833	85	4802	1.61546	1.62 (1.24 - 2.11)	12.4996	0.00040703	0	3.01306	1.88679	90	2897	140	7280
phecode_411.4	Coronary atherosclerosis	1.60943	1.61 (1.48 - 1.75)	127.363	1.54719e-29	1	22.58	15.3415	1101	3775	1889	10424	0.417149	1.74266	1.74 (1.47 - 2.07)	41.755	1.03459e-10	1	12.9306	7.85276	244	1643	384	4506	1.58064	1.58 (1.43 - 1.74)	85.6662	2.13023e-20	1	28.6718	20.2748	857	2132	1505	5918
phecode_785	Abdominal pain	1.60927	1.61 (1.47 - 1.76)	109.099	1.54362e-25	1	18.6626	12.4786	907	3953	1533	10752	0.602372	1.66697	1.67 (1.47 - 1.89)	62.1269	3.2203e-15	1	25.4923	17.0296	479	1400	829	4039	1.59859	1.60 (1.41 - 1.82)	51.895	5.8548e-13	1	14.3576	9.49171	428	2553	704	6713
phecode_761	Cervicalgia	1.6074	1.61 (1.45 - 1.78)	83.3033	7.03821e-20	1	13.6261	8.93728	664	4209	1100	11208	0.0831507	1.78658	1.79 (1.54 - 2.07)	61.8538	3.69928e-15	1	18.5676	11.3181	350	1535	553	4333	1.47589	1.48 (1.28 - 1.71)	27.6628	1.44412e-07	1	10.5087	7.36998	314	2674	547	6875
phecode_715	Other inflammatory spondylopathies	1.60207	1.60 (1.28 - 2.00)	17.6359	2.6749e-05	1	2.66612	1.68101	130	4746	207	12107	0.400385	1.7912	1.79 (1.30 - 2.47)	12.9096	0.000326909	0	3.39163	1.92229	64	1823	94	4796	1.46088	1.46 (1.08 - 1.99)	5.93604	0.0148343	0	2.2081	1.52209	66	2923	113	7311
phecode_345	Epilepsy, recurrent seizures, convulsions	1.59432	1.59 (1.32 - 1.93)	23.51	1.24264e-06	1	3.65278	2.32275	178	4695	286	12027	0.952937	1.60902	1.61 (1.21 - 2.15)	10.613	0.00112294	0	4.08271	2.57721	77	1809	126	4763	1.58884	1.59 (1.23 - 2.05)	13.1022	0.000294951	0	3.38132	2.15517	101	2886	160	7264
phecode_008.6	Viral Enteritis	1.59281	1.59 (1.29 - 1.96)	19.3028	1.11542e-05	1	2.99426	1.90105	146	4730	234	12075	0.57905	1.50708	1.51 (1.12 - 2.04)	7.22606	0.00718528	0	3.6566	2.4565	69	1818	120	4765	1.69555	1.70 (1.27 - 2.27)	12.8144	0.000343962	0	2.57611	1.53556	77	2912	114	7310
phecode_345.12	Partial epilepsy	1.59269	1.59 (1.16 - 2.18)	8.57154	0.00341458	0	1.31282	0.828325	64	4811	102	12212	0.958084	1.58792	1.59 (0.96 - 2.62)	3.34033	0.0676011	0	1.32485	0.838446	25	1862	41	4849	1.5963	1.60 (1.07 - 2.39)	5.23737	0.0221067	0	1.30522	0.821659	39	2949	61	7363
phecode_286.7	Other and unspecified coagulation defects	1.59192	1.59 (1.42 - 1.78)	68.2145	1.4664e-16	1	11.3688	7.45675	554	4319	918	11393	0.523981	1.65465	1.65 (1.39 - 1.97)	32.8561	9.92388e-09	1	12.1485	7.71277	229	1656	377	4511	1.55249	1.55 (1.34 - 1.79)	35.9773	1.99629e-09	1	10.8768	7.28816	325	2663	541	6882
phecode_817	Concussion	1.59096	1.59 (1.25 - 2.02)	14.5585	0.000135874	0	2.25595	1.42996	110	4766	176	12132	0.487387	1.73962	1.74 (1.25 - 2.43)	10.8483	0.000988845	0	3.12666	1.82153	59	1828	89	4797	1.46352	1.46 (1.03 - 2.07)	4.64678	0.0311119	0	1.70626	1.17219	51	2938	87	7335
phecode_760	Back pain	1.59092	1.59 (1.48 - 1.71)	155.718	9.7557e-36	1	32.3403	23.1032	1574	3293	2841	9456	0.773729	1.62918	1.63 (1.46 - 1.82)	73.4428	1.03597e-17	1	38.3838	27.6604	722	1159	1349	3528	1.5863	1.59 (1.44 - 1.75)	86.6068	1.32394e-20	1	28.5332	20.1078	852	2134	1492	5928
phecode_535.2	Atrophic gastritis	1.58521	1.59 (1.24 - 2.03)	13.5806	0.000228535	0	2.1329	1.35618	104	4772	167	12147	0.983616	1.61667	1.62 (1.17 - 2.23)	8.62077	0.00332351	0	3.23264	2.02454	61	1826	99	4791	1.57895	1.58 (1.08 - 2.32)	5.51993	0.018801	0	1.43861	0.915948	43	2946	68	7356
phecode_350.2	Abnormality of gait	1.5839	1.58 (1.39 - 1.80)	49.8015	1.70116e-12	1	8.24446	5.36831	402	4474	661	11652	0.771138	1.6367	1.64 (1.34 - 2.00)	23.1195	1.52235e-06	1	8.63805	5.46124	163	1724	267	4622	1.55069	1.55 (1.31 - 1.83)	26.986	2.04939e-07	1	7.99599	5.30711	239	2750	394	7030
phecode_561.1	Diarrhea	1.58336	1.58 (1.43 - 1.75)	81.3647	1.87677e-19	1	14.2271	9.48241	693	4178	1167	11140	0.167667	1.71671	1.72 (1.49 - 1.98)	55.6257	8.76718e-14	1	19.1941	12.1547	362	1524	594	4293	1.4903	1.49 (1.29 - 1.72)	30.4078	3.50113e-08	1	11.0888	7.72237	331	2654	573	6847
phecode_695.8	Other specified erythematous conditions	1.58138	1.58 (1.28 - 1.95)	19.0033	1.30493e-05	1	3.03527	1.94104	148	4728	239	12074	0.79736	1.62071	1.62 (1.22 - 2.15)	11.3249	0.00076473	0	4.23953	2.65903	80	1807	130	4759	1.5623	1.56 (1.15 - 2.12)	8.30166	0.00396089	0	2.27501	1.46821	68	2921	109	7315
phecode_1009	Injury, NOS	1.57354	1.57 (1.44 - 1.72)	95.6908	1.34303e-22	1	17.7764	12.0798	865	4001	1484	10801	0.517035	1.63377	1.63 (1.42 - 1.88)	45.9224	1.2303e-11	1	19.0021	12.5564	358	1526	612	4262	1.53613	1.54 (1.36 - 1.73)	50.652	1.10287e-12	1	17.002	11.7663	507	2475	872	6539
phecode_578.2	Blood in stool	1.56477	1.56 (1.40 - 1.75)	65.4831	5.86149e-16	1	11.7563	7.846	573	4301	966	11346	0.113293	1.3973	1.40 (1.16 - 1.68)	13.0763	0.000299061	0	10.3448	7.62781	195	1690	373	4517	1.6672	1.67 (1.45 - 1.91)	54.6371	1.44971e-13	1	12.6464	7.98976	378	2611	593	6829
phecode_433.31	Transient cerebral ischemia	1.56423	1.56 (1.37 - 1.79)	44.2094	2.9506e-11	1	7.67022	5.04304	374	4502	621	11693	0.86033	1.60197	1.60 (1.28 - 2.00)	17.5875	2.7438e-05	1	7.04822	4.51943	133	1754	221	4669	1.54001	1.54 (1.30 - 1.82)	26.3958	2.78144e-07	1	8.0629	5.38793	241	2748	400	7024
phecode_456	Chronic venous insufficiency [CVI]	1.56369	1.56 (1.34 - 1.82)	33.1246	8.6436e-09	1	5.66038	3.69528	276	4600	455	11858	0.622127	1.48396	1.48 (1.17 - 1.89)	10.4333	0.00123765	0	5.77636	3.96728	109	1778	194	4696	1.62388	1.62 (1.33 - 1.98)	23.1886	1.46867e-06	1	5.58715	3.5161	167	2822	261	7162
phecode_537	Other disorders of stomach and duodenum	1.55701	1.56 (1.36 - 1.78)	43.2436	4.83318e-11	1	7.65128	5.05239	373	4502	622	11689	0.76177	1.53525	1.54 (1.27 - 1.86)	19.1015	1.23945e-05	1	9.32697	6.2794	176	1711	307	4582	1.59251	1.59 (1.33 - 1.91)	25.1341	5.3478e-07	1	6.59304	4.24414	197	2791	315	7107
phecode_698	Pruritus and related conditions	1.55392	1.55 (1.35 - 1.79)	38.5532	5.32821e-10	1	6.83357	4.50743	333	4540	555	11758	0.733951	1.54998	1.55 (1.29 - 1.87)	21.7757	3.06464e-06	1	10.2918	6.89162	194	1691	337	4553	1.6125	1.61 (1.30 - 2.00)	18.925	1.35959e-05	1	4.65194	2.93682	139	2849	218	7205
phecode_288.2	Elevated white blood cell count	1.55121	1.55 (1.34 - 1.79)	36.6304	1.4279e-09	1	6.52174	4.30404	318	4558	530	11784	0.742026	1.60087	1.60 (1.27 - 2.02)	15.9153	6.62427e-05	0	6.3593	4.06953	120	1767	199	4691	1.52022	1.52 (1.27 - 1.82)	20.729	5.29085e-06	1	6.62429	4.45851	198	2791	331	7093
phecode_290.2	Delirium due to conditions classified elsewhere	1.54667	1.55 (1.27 - 1.88)	19.4819	1.0156e-05	1	3.42494	2.24153	167	4709	276	12037	0.555409	1.41247	1.41 (0.98 - 2.03)	3.51439	0.0608379	0	2.43773	1.73824	46	1841	85	4805	1.59746	1.60 (1.27 - 2.01)	15.9515	6.49852e-05	0	4.04818	2.57308	121	2868	191	7232
phecode_789	Nausea and vomiting	1.54009	1.54 (1.39 - 1.70)	71.8496	2.32235e-17	1	14.1273	9.65119	688	4182	1187	11112	0.567599	1.6031	1.60 (1.40 - 1.84)	45.5787	1.46628e-11	1	20.6585	13.9725	389	1494	682	4199	1.52271	1.52 (1.31 - 1.77)	30.6274	3.1265e-08	1	10.01	6.80776	299	2688	505	6913
phecode_426.32	Left bundle branch block	1.53994	1.54 (1.25 - 1.89)	17.1086	3.53014e-05	0	3.05578	2.00585	149	4727	247	12067	0.572272	1.68552	1.69 (1.16 - 2.44)	7.79504	0.005239	0	2.49073	1.49284	47	1840	73	4817	1.47212	1.47 (1.15 - 1.89)	9.43373	0.0021303	0	3.41251	2.34375	102	2887	174	7250
phecode_211	Benign neoplasm of other parts of digestive system	1.53836	1.54 (1.31 - 1.81)	27.3478	1.69961e-07	1	4.98359	3.29706	243	4633	406	11908	0.692173	1.60572	1.61 (1.28 - 2.01)	17.1212	3.50685e-05	0	6.78325	4.33538	128	1759	212	4678	1.49124	1.49 (1.18 - 1.89)	11.2752	0.000785483	0	3.84744	2.61315	115	2874	194	7230
phecode_316	Substance addiction and disorders	1.53424	1.53 (1.31 - 1.79)	29.5778	5.37168e-08	1	5.4758	3.63843	267	4609	448	11865	0.662164	1.6004	1.60 (1.22 - 2.10)	11.8175	0.000586759	0	4.66349	2.96584	88	1799	145	4744	1.49708	1.50 (1.24 - 1.81)	17.5599	2.78393e-05	1	5.98862	4.08136	179	2810	303	7121
phecode_401.3	Other hypertensive complications	1.53386	1.53 (1.29 - 1.82)	24.5383	7.28482e-07	1	4.51189	2.98847	220	4656	368	11946	0.327289	1.37792	1.38 (1.03 - 1.85)	4.59038	0.0321519	0	3.70959	2.71984	70	1817	133	4757	1.61632	1.62 (1.31 - 1.99)	20.55	5.80943e-06	1	5.0184	3.16541	150	2839	235	7189
phecode_585.2	Renal failure NOS	1.53236	1.53 (1.31 - 1.80)	28.153	1.12096e-07	1	5.2297	3.476	255	4621	428	11885	0.439541	1.70163	1.70 (1.28 - 2.27)	13.5374	0.00023386	0	4.23953	2.53579	80	1807	124	4766	1.45633	1.46 (1.20 - 1.76)	15.0302	0.000105807	0	5.8548	4.09538	175	2814	304	7119
phecode_740.9	Osteoarthrosis NOS	1.53235	1.53 (1.42 - 1.65)	129.041	6.6436e-30	1	30.9885	22.6627	1511	3365	2790	9521	0.638098	1.59228	1.59 (1.43 - 1.78)	68.4977	1.27024e-16	1	40.2226	29.7054	759	1128	1452	3436	1.52882	1.53 (1.38 - 1.69)	67.595	2.00776e-16	1	25.1589	18.0251	752	2237	1338	6085
phecode_704	Diseases of hair and hair follicles	1.53076	1.53 (1.22 - 1.93)	13.377	0.000254728	0	2.44053	1.60793	119	4757	198	12116	0.864802	1.56181	1.56 (1.08 - 2.26)	5.6917	0.0170453	0	2.43773	1.57464	46	1841	77	4813	1.51095	1.51 (1.13 - 2.03)	7.69328	0.00554269	0	2.44229	1.62985	73	2916	121	7303
phecode_782.6	Pallor and flushing	1.52972	1.53 (1.20 - 1.95)	12.0155	0.000527607	0	2.19442	1.44551	107	4769	178	12136	0.0691329	1.29401	1.29 (0.94 - 1.78)	2.55761	0.109764	0	3.12666	2.43354	59	1828	119	4771	2.03736	2.04 (1.39 - 2.99)	13.7876	0.000204685	0	1.60589	0.79472	48	2941	59	7365
phecode_585.4	Chronic kidney disease, Stage I or II	1.52615	1.53 (1.28 - 1.82)	21.7836	3.05202e-06	1	4.08121	2.71236	199	4677	334	11980	0.16045	1.85381	1.85 (1.36 - 2.52)	15.8546	6.83996e-05	0	3.76259	2.06544	71	1816	101	4789	1.38078	1.38 (1.11 - 1.72)	8.33212	0.00389503	0	4.28237	3.13847	128	2861	233	7191
phecode_695.9	Unspecified erythematous condition	1.52079	1.52 (1.28 - 1.80)	24.0387	9.44192e-07	1	4.59487	3.06968	224	4651	378	11936	0.103892	1.76374	1.76 (1.36 - 2.28)	19.1166	1.22973e-05	1	5.35525	3.10838	101	1785	152	4738	1.36689	1.37 (1.09 - 1.71)	7.5448	0.00601835	0	4.11509	3.04418	123	2866	226	7198
phecode_285.1	Acute posthemorrhagic anemia	1.51989	1.52 (1.29 - 1.80)	24.385	7.8881e-07	1	4.67596	3.12652	228	4648	385	11929	0.10664	1.24604	1.25 (0.92 - 1.69)	2.03662	0.153551	0	3.39163	2.74029	64	1823	134	4756	1.65902	1.66 (1.36 - 2.03)	24.6966	6.71033e-07	1	5.48678	3.38093	164	2825	251	7173
phecode_483	Acute bronchitis and bronchiolitis	1.51964	1.52 (1.34 - 1.72)	45.131	1.84285e-11	1	8.99384	6.10619	438	4432	751	11548	0.613717	1.49163	1.49 (1.26 - 1.77)	21.4768	3.58131e-06	1	12.3142	8.60479	232	1652	420	4461	1.58656	1.59 (1.33 - 1.90)	25.8248	3.73857e-07	1	6.89886	4.46212	206	2780	331	7087
phecode_766	Neuralgia, neuritis, and radiculitis NOS	1.51919	1.52 (1.29 - 1.78)	26.5836	2.52382e-07	1	5.12715	3.43511	250	4626	423	11891	0.155121	1.34	1.34 (1.05 - 1.71)	5.53356	0.0186552	0	5.40541	4.08998	102	1785	200	4690	1.6822	1.68 (1.36 - 2.08)	23.5287	1.23066e-06	1	4.95149	3.00377	148	2841	223	7201
phecode_261.2	Vitamin B-complex deficiencies	1.51804	1.52 (1.25 - 1.85)	17.6321	2.68024e-05	1	3.36341	2.24135	164	4712	276	12038	0.769899	1.5738	1.57 (1.20 - 2.07)	10.801	0.00101447	0	4.5575	2.94479	86	1801	144	4746	1.48022	1.48 (1.12 - 1.96)	7.45711	0.00631864	0	2.60957	1.77802	78	2911	132	7292
phecode_592.11	Acute cystitis	1.51216	1.51 (1.20 - 1.91)	12.4565	0.000416536	0	2.39951	1.59981	117	4759	197	12117	0.103902	1.28296	1.28 (0.94 - 1.76)	2.39582	0.12166	0	3.12666	2.45399	59	1828	120	4770	1.88813	1.89 (1.34 - 2.66)	13.5873	0.000227718	0	1.94045	1.03718	58	2931	77	7347
phecode_380.1	Otitis externa	1.51186	1.51 (1.22 - 1.87)	14.5234	0.000138431	0	2.81141	1.87744	137	4736	231	12073	0.657969	1.43835	1.44 (1.05 - 1.97)	5.1028	0.0238872	0	3.23607	2.27226	61	1824	111	4774	1.58747	1.59 (1.19 - 2.12)	9.8852	0.00166613	0	2.54351	1.61747	76	2912	120	7299
phecode_530.13	Barrett's esophagus	1.50904	1.51 (1.22 - 1.86)	14.9146	0.000112488	0	2.91222	1.949	142	4734	240	12074	0.15951	1.18741	1.19 (0.80 - 1.76)	0.737145	0.390577	0	1.96078	1.65644	37	1850	81	4809	1.66354	1.66 (1.30 - 2.14)	16.2144	5.65633e-05	0	3.51288	2.1417	105	2884	159	7265
phecode_687.1	Rash and other nonspecific skin eruption	1.50494	1.50 (1.37 - 1.65)	76.3627	2.36073e-18	1	17.1699	12.1064	836	4033	1488	10803	0.244485	1.43784	1.44 (1.26 - 1.64)	29.4897	5.6216e-08	1	22.5944	16.8751	425	1456	823	4054	1.61862	1.62 (1.42 - 1.85)	52.5893	4.1112e-13	1	13.755	8.96952	411	2577	665	6749
phecode_250.41	Impaired fasting glucose	1.50372	1.50 (1.29 - 1.75)	27.6917	1.4227e-07	1	5.61936	3.80867	274	4602	469	11845	0.226257	1.68697	1.69 (1.33 - 2.14)	19.0696	1.2604e-05	1	6.25331	3.80368	118	1769	186	4704	1.38947	1.39 (1.14 - 1.70)	10.4497	0.00122672	0	5.21914	3.81196	156	2833	283	7141
phecode_365	Glaucoma	1.5015	1.50 (1.29 - 1.74)	28.5545	9.10973e-08	1	5.84615	3.97109	285	4590	489	11825	0.634616	1.60007	1.60 (1.26 - 2.03)	15.5065	8.22212e-05	0	6.20032	3.96728	117	1770	194	4696	1.43968	1.44 (1.19 - 1.75)	13.6325	0.000222301	0	5.62249	3.9736	168	2820	295	7129
phecode_681.7	Cellulitis and abscess of trunk	1.49286	1.49 (1.21 - 1.84)	14.3827	0.00014917	0	2.95324	1.99773	144	4732	246	12068	0.310016	1.30492	1.30 (0.95 - 1.80)	2.63087	0.104804	0	3.02067	2.33129	57	1830	114	4776	1.65613	1.66 (1.26 - 2.18)	13.2784	0.000268478	0	2.91067	1.77802	87	2902	132	7292
phecode_687.4	Disturbance of skin sensation	1.49149	1.49 (1.34 - 1.66)	54.4595	1.58688e-13	1	12.1616	8.4944	593	4283	1046	11268	0.0210353	1.30586	1.31 (1.11 - 1.53)	10.5306	0.00117414	0	13.2485	10.4703	250	1637	512	4378	1.67256	1.67 (1.45 - 1.93)	50.6726	1.09133e-12	1	11.4754	7.19289	343	2646	534	6890
phecode_586	Other disorders of the kidney and ureters	1.49018	1.49 (1.34 - 1.66)	55.121	1.13333e-13	1	12.3872	8.66564	604	4272	1067	11246	0.855102	1.52321	1.52 (1.26 - 1.84)	19.6866	9.1241e-06	1	10.0159	6.80982	189	1698	333	4557	1.46928	1.47 (1.29 - 1.67)	34.6602	3.92575e-09	1	13.8842	9.88819	415	2574	734	6689
phecode_783	Fever of unknown origin	1.48919	1.49 (1.34 - 1.65)	58.2056	2.36109e-14	1	13.2389	9.29419	645	4227	1143	11155	0.75871	1.51222	1.51 (1.28 - 1.79)	23.2474	1.42443e-06	1	12.5199	8.64577	236	1649	422	4459	1.4734	1.47 (1.29 - 1.68)	34.6963	3.85356e-09	1	13.6927	9.72091	409	2578	721	6696
phecode_745	Pain in joint	1.48825	1.49 (1.39 - 1.59)	127.688	1.31345e-29	1	39.4694	30.4656	1919	2943	3743	8543	0.243871	1.58541	1.59 (1.42 - 1.77)	71.0585	3.46788e-17	1	48.3236	37.1001	908	971	1809	3067	1.45161	1.45 (1.32 - 1.59)	63.5926	1.53004e-15	1	33.8921	26.0999	1011	1972	1934	5476
phecode_578.9	Hemorrhage of gastrointestinal tract	1.48739	1.49 (1.30 - 1.70)	33.4296	7.38891e-09	1	7.24103	4.9866	353	4522	614	11699	0.114543	1.26231	1.26 (0.98 - 1.63)	3.26149	0.0709247	0	4.93107	3.94683	93	1793	193	4697	1.58456	1.58 (1.35 - 1.86)	31.9418	1.58859e-08	1	8.69856	5.67156	260	2729	421	7002
phecode_440.9	Atherosclerosis of aorta	1.48516	1.49 (1.19 - 1.85)	12.7001	0.000365636	0	2.66612	1.81095	130	4746	223	12091	0.355331	1.69712	1.70 (1.20 - 2.39)	9.31444	0.00227355	0	2.91468	1.73824	55	1832	85	4805	1.35888	1.36 (1.02 - 1.81)	4.49856	0.0339235	0	2.5092	1.85884	75	2914	138	7286
phecode_394.2	Mitral valve disease	1.48335	1.48 (1.19 - 1.84)	12.7213	0.00036151	0	2.68663	1.82719	131	4745	225	12089	0.116389	1.87656	1.88 (1.32 - 2.66)	12.8022	0.00034622	0	2.91468	1.57464	55	1832	77	4813	1.28264	1.28 (0.97 - 1.70)	3.0528	0.0805983	0	2.54266	1.99353	76	2913	148	7276
phecode_395.1	Nonrheumatic mitral valve disorders	1.48147	1.48 (1.31 - 1.68)	38.8094	4.67279e-10	1	8.67514	6.02566	423	4453	742	11572	0.412707	1.59857	1.60 (1.31 - 1.95)	21.5697	3.41197e-06	1	8.85003	5.72597	167	1720	280	4610	1.41154	1.41 (1.20 - 1.65)	18.2021	1.9866e-05	1	8.56474	6.22306	256	2733	462	6962
phecode_304	Adjustment reaction	1.47847	1.48 (1.29 - 1.69)	32.9842	9.29101e-09	1	7.37621	5.11109	359	4508	628	11659	0.332984	1.59205	1.59 (1.32 - 1.92)	23.9948	9.65963e-07	1	10.1542	6.62836	191	1690	323	4550	1.38956	1.39 (1.15 - 1.69)	11.216	0.000810931	0	5.62626	4.11384	168	2818	305	7109
phecode_269	Proteinuria	1.47426	1.47 (1.24 - 1.76)	19.0856	1.24985e-05	1	4.20513	2.89149	205	4670	356	11956	0.0214585	1.1061	1.11 (0.81 - 1.50)	0.41512	0.519382	0	3.17965	2.88344	60	1827	141	4749	1.70965	1.71 (1.38 - 2.12)	24.4118	7.77911e-07	1	4.85274	2.89679	145	2843	215	7207
phecode_599.3	Dysuria	1.47262	1.47 (1.32 - 1.64)	50.7381	1.05553e-12	1	12.041	8.50528	587	4288	1047	11263	0.715788	1.47311	1.47 (1.27 - 1.70)	27.8291	1.32519e-07	1	17.8685	12.8682	337	1549	629	4259	1.52939	1.53 (1.30 - 1.80)	26.4888	2.65072e-07	1	8.364	5.63191	250	2739	418	7004
phecode_427.12	Paroxysmal ventricular tachycardia	1.47166	1.47 (1.23 - 1.76)	17.6731	2.62307e-05	1	3.91795	2.69612	191	4684	332	11982	0.821709	1.40361	1.40 (0.93 - 2.12)	2.59516	0.107191	0	1.85578	1.32924	35	1851	65	4825	1.47604	1.48 (1.21 - 1.81)	14.3981	0.000147948	0	5.21914	3.59644	156	2833	267	7157
phecode_773	Pain in limb	1.46917	1.47 (1.35 - 1.59)	85.9477	1.84753e-20	1	23.0801	16.9596	1124	3746	2084	10204	0.895906	1.49035	1.49 (1.32 - 1.68)	41.0086	1.51564e-10	1	27.7217	20.4676	522	1361	998	3878	1.47031	1.47 (1.32 - 1.64)	47.3998	5.78892e-12	1	20.154	14.6519	602	2385	1086	6326
phecode_1005	Other symptoms	1.46778	1.47 (1.31 - 1.65)	42.9876	5.50868e-11	1	10.197	7.18057	497	4377	884	11427	0.805689	1.50474	1.50 (1.26 - 1.79)	21.4368	3.6569e-06	1	11.7117	8.10147	221	1666	396	4492	1.44679	1.45 (1.24 - 1.69)	22.259	2.3824e-06	1	9.24004	6.57416	276	2711	488	6935
phecode_764	Sciatica	1.46137	1.46 (1.30 - 1.65)	38.8821	4.5019e-10	1	9.35193	6.59412	456	4420	812	11502	0.336726	1.56814	1.57 (1.32 - 1.87)	25.9407	3.5207e-07	1	11.8177	7.87321	223	1664	385	4505	1.38535	1.39 (1.17 - 1.63)	14.9921	0.00010796	0	7.79525	5.75162	233	2756	427	6997
phecode_599.2	Retention of urine	1.46046	1.46 (1.28 - 1.67)	30.812	2.84273e-08	1	7.30107	5.11696	356	4520	630	11682	0.0180349	2.01151	2.01 (1.50 - 2.69)	22.817	1.78181e-06	1	4.34552	2.20859	82	1805	108	4782	1.33401	1.33 (1.14 - 1.55)	13.7399	0.000209943	0	9.16695	7.03314	274	2715	522	6900
phecode_477	Epistaxis or throat hemorrhage	1.45646	1.46 (1.23 - 1.72)	19.5712	9.69195e-06	1	4.59487	3.20091	224	4651	394	11915	0.773618	1.51678	1.52 (1.16 - 1.99)	9.31115	0.00227763	0	4.61294	3.08983	87	1799	151	4736	1.41915	1.42 (1.15 - 1.76)	10.3889	0.00126773	0	4.58347	3.27405	137	2852	243	7179
phecode_701	Other hypertrophic and atrophic conditions of skin	1.45521	1.46 (1.30 - 1.63)	40.7214	1.75552e-10	1	10.0718	7.14634	491	4384	880	11434	0.168091	1.32616	1.33 (1.11 - 1.58)	9.98801	0.00157562	0	11.0286	8.54806	208	1678	418	4472	1.57598	1.58 (1.35 - 1.84)	33.7811	6.16763e-09	1	9.46805	6.22306	283	2706	462	6962
phecode_292.11	Aphasia	1.45471	1.45 (1.14 - 1.86)	9.13193	0.00251187	0	2.11239	1.46175	103	4773	180	12134	0.470954	1.3013	1.30 (0.86 - 1.96)	1.59947	0.205978	0	1.8548	1.43149	35	1852	70	4820	1.54789	1.55 (1.14 - 2.10)	7.98246	0.00472327	0	2.27501	1.48168	68	2921	110	7314
phecode_381.11	Suppurative and unspecified otitis media	1.4536	1.45 (1.23 - 1.71)	19.9534	7.93513e-06	1	4.74333	3.31217	231	4639	407	11881	0.0187635	1.21031	1.21 (0.96 - 1.52)	2.63919	0.104257	0	5.9448	4.96308	112	1772	242	4634	1.82303	1.82 (1.43 - 2.32)	24.7934	6.38141e-07	1	3.98526	2.22612	119	2867	165	7247
phecode_531.2	Gastric ulcer	1.45263	1.45 (1.16 - 1.82)	10.6183	0.00111974	0	2.48154	1.72162	121	4755	212	12102	0.178585	1.21117	1.21 (0.85 - 1.72)	1.15285	0.282954	0	2.49073	2.06544	47	1840	101	4789	1.6725	1.67 (1.24 - 2.25)	11.7424	0.000610935	0	2.47574	1.49515	74	2915	111	7313
phecode_579.8	Nonspecific abnormal findings in stool contents	1.45227	1.45 (1.22 - 1.73)	17.7947	2.46071e-05	1	4.22477	2.94786	206	4670	363	11951	0.67466	1.53519	1.54 (1.17 - 2.01)	9.93439	0.00162219	0	4.66349	3.08793	88	1799	151	4739	1.3982	1.40 (1.11 - 1.76)	8.28408	0.00399941	0	3.94781	2.8556	118	2871	212	7212
phecode_793.2	Nonspecific abnormal findings on radiological and other examination of other intrathoracic organs (echocardiogram, etc)	1.45019	1.45 (1.24 - 1.69)	22.2494	2.39432e-06	1	5.37326	3.76807	262	4614	464	11850	0.772495	1.41806	1.42 (1.12 - 1.79)	8.70101	0.00318034	0	6.09433	4.37628	115	1772	214	4676	1.48428	1.48 (1.21 - 1.83)	13.9714	0.000185609	0	4.91803	3.36746	147	2842	250	7174
phecode_411.1	Unstable angina (intermediate coronary syndrome)	1.44762	1.45 (1.23 - 1.71)	19.1385	1.21565e-05	1	4.63495	3.24834	226	4650	400	11914	0.882712	1.41742	1.42 (0.98 - 2.05)	3.42967	0.0640351	0	2.33174	1.65644	44	1843	81	4809	1.44412	1.44 (1.20 - 1.74)	14.9442	0.000110735	0	6.08899	4.29688	182	2807	319	7105
phecode_716.9	Arthropathy NOS	1.44716	1.45 (1.28 - 1.63)	36.7742	1.32636e-09	1	9.29231	6.6109	453	4422	814	11499	0.244003	1.57463	1.57 (1.33 - 1.87)	27.8675	1.2991e-07	1	12.5663	8.36401	237	1649	409	4481	1.34978	1.35 (1.14 - 1.60)	11.9098	0.000558398	0	7.2265	5.45602	216	2773	405	7018
phecode_560.1	Paralytic ileus	1.44525	1.45 (1.14 - 1.83)	9.25434	0.00234937	0	2.21493	1.54308	108	4768	190	12123	0.659426	1.32533	1.33 (0.82 - 2.13)	1.35753	0.243965	0	1.37785	1.04316	26	1861	51	4838	1.47837	1.48 (1.12 - 1.95)	7.78414	0.00527069	0	2.74339	1.87231	82	2907	139	7285
phecode_585.32	End stage renal disease	1.44344	1.44 (1.18 - 1.76)	13.4202	0.000248923	0	3.26087	2.28196	159	4717	281	12033	0.781278	1.39575	1.40 (0.97 - 2.00)	3.28731	0.0698173	0	2.43773	1.75869	46	1841	86	4804	1.45658	1.46 (1.15 - 1.84)	9.88549	0.00166587	0	3.78053	2.62662	113	2876	195	7229
phecode_079.9	Viremia, NOS	1.44029	1.44 (1.13 - 1.84)	8.59517	0.00337055	0	2.09188	1.46175	102	4774	180	12134	0.67117	1.54126	1.54 (1.09 - 2.17)	6.17927	0.0129256	0	2.80869	1.84049	53	1834	90	4800	1.35815	1.36 (0.96 - 1.93)	2.95096	0.0858268	0	1.63934	1.21228	49	2940	90	7334
phecode_528	Diseases of the oral soft tissues, excluding lesions specific for gingiva and tongue	1.43757	1.44 (1.13 - 1.82)	9.00228	0.00269642	0	2.21493	1.55121	108	4768	191	12122	0.657978	1.54602	1.55 (1.09 - 2.19)	6.14622	0.0131693	0	2.7557	1.79996	52	1835	88	4801	1.35709	1.36 (0.98 - 1.88)	3.34949	0.0672257	0	1.87354	1.38739	56	2933	103	7321
phecode_415.11	Pulmonary embolism and infarction, acute	1.43754	1.44 (1.25 - 1.66)	25.0987	5.44704e-07	1	6.39869	4.53955	312	4564	559	11755	0.917213	1.44706	1.45 (1.16 - 1.81)	10.7958	0.0010173	0	6.83625	4.82618	129	1758	236	4654	1.43377	1.43 (1.19 - 1.73)	14.4685	0.00014252	0	6.12245	4.35075	183	2806	323	7101
phecode_351	Other peripheral nerve disorders	1.43447	1.43 (1.28 - 1.61)	39.3295	3.57991e-10	1	10.5231	7.57736	513	4362	933	11380	0.819727	1.42802	1.43 (1.21 - 1.69)	17.8191	2.42928e-05	1	12.7784	9.3047	241	1645	455	4435	1.45453	1.45 (1.25 - 1.70)	22.5666	2.0298e-06	1	9.10003	6.43944	272	2717	478	6945
phecode_851	Complications of transplants and reattached limbs	1.43364	1.43 (1.21 - 1.70)	16.8782	3.98566e-05	0	4.2863	3.02907	209	4667	373	11941	0.427676	1.58188	1.58 (1.18 - 2.12)	9.53981	0.00201063	0	3.92157	2.51534	74	1813	123	4767	1.35738	1.36 (1.10 - 1.68)	7.90284	0.00493572	0	4.51656	3.36746	135	2854	250	7174
phecode_272.13	Mixed hyperlipidemia	1.43022	1.43 (1.28 - 1.59)	42.0166	9.05026e-11	1	11.5258	8.34822	562	4314	1028	11286	0.968363	1.41825	1.42 (1.15 - 1.75)	10.8945	0.000964508	0	7.73715	5.58282	146	1741	273	4617	1.42813	1.43 (1.26 - 1.62)	29.9924	4.33746e-08	1	13.9177	10.1697	416	2573	755	6669
phecode_535.9	Gastritis and duodenitis, NOS	1.42692	1.43 (1.26 - 1.61)	32.4116	1.24741e-08	1	8.78129	6.32006	428	4446	778	11532	0.221937	1.33991	1.34 (1.12 - 1.60)	10.7958	0.0010173	0	11.1347	8.55155	210	1676	418	4470	1.54384	1.54 (1.30 - 1.84)	24.2932	8.27316e-07	1	7.29585	4.85044	218	2770	360	7062
phecode_507	Pleurisy; pleural effusion	1.42471	1.42 (1.27 - 1.60)	37.6477	8.47477e-10	1	10.4389	7.56234	509	4367	931	11380	0.122059	1.6334	1.63 (1.33 - 2.01)	21.8955	2.8791e-06	1	8.2141	5.19427	155	1732	254	4636	1.33829	1.34 (1.17 - 1.53)	17.6756	2.61964e-05	1	11.8434	9.12276	354	2635	677	6744
phecode_771.1	Swelling of limb	1.42171	1.42 (1.30 - 1.55)	64.9773	7.57642e-16	1	20.0493	14.9939	977	3896	1845	10460	0.562172	1.39098	1.39 (1.23 - 1.58)	26.0516	3.3241e-07	1	24.4833	18.9023	462	1425	923	3960	1.46932	1.47 (1.31 - 1.65)	41.6493	1.09205e-10	1	17.2472	12.4225	515	2471	922	6500
phecode_345.3	Convulsions	1.42093	1.42 (1.22 - 1.65)	21.3755	3.77573e-06	1	5.77714	4.13653	281	4583	509	11796	0.723752	1.47474	1.47 (1.16 - 1.87)	10.3021	0.0013288	0	5.89485	4.07453	111	1772	199	4685	1.38726	1.39 (1.14 - 1.68)	11.2434	0.000799078	0	5.70278	4.17733	170	2811	310	7111
phecode_497	Bronchitis	1.41984	1.42 (1.27 - 1.59)	38.3287	5.97782e-10	1	10.8696	7.9097	530	4346	974	11340	0.673208	1.3934	1.39 (1.18 - 1.64)	15.9277	6.58077e-05	0	13.1426	9.7955	248	1639	479	4411	1.45823	1.46 (1.25 - 1.70)	23.6292	1.16801e-06	1	9.43459	6.66756	282	2707	495	6929
phecode_728.7	Fasciitis	1.41929	1.42 (1.23 - 1.64)	22.0195	2.69895e-06	1	5.98974	4.29627	292	4583	529	11784	0.00632856	1.17458	1.17 (0.95 - 1.45)	2.31382	0.128229	0	7.36619	6.34076	139	1748	310	4579	1.77553	1.78 (1.44 - 2.19)	29.1361	6.74678e-08	1	5.12048	2.94989	153	2835	219	7205
phecode_279.2	Autoimmune disease NEC	1.4159	1.42 (1.21 - 1.65)	19.6079	9.50774e-06	1	5.37546	3.8574	262	4612	475	11839	0.645039	1.47988	1.48 (1.21 - 1.81)	14.3373	0.000152803	0	8.21845	5.70552	155	1731	279	4611	1.36963	1.37 (1.08 - 1.74)	6.67564	0.00977394	0	3.58099	2.64009	107	2881	196	7228
phecode_690.1	Seborrheic dermatitis	1.41415	1.41 (1.19 - 1.68)	15.6049	7.80527e-05	0	4.26579	3.05468	208	4668	376	11933	0.0312583	1.90242	1.90 (1.39 - 2.60)	16.8416	4.06331e-05	0	3.70959	1.98486	70	1817	97	4790	1.23925	1.24 (1.01 - 1.53)	4.07822	0.0434394	0	4.61693	3.75909	138	2851	279	7143
phecode_586.4	Stricture/obstruction of ureter	1.41362	1.41 (1.13 - 1.76)	9.49603	0.00205917	0	2.56358	1.82719	125	4751	225	12089	0.680969	1.25594	1.26 (0.68 - 2.33)	0.523296	0.469439	0	0.794913	0.633947	15	1872	31	4859	1.42393	1.42 (1.12 - 1.81)	8.56048	0.00343538	0	3.68016	2.61315	110	2879	194	7230
phecode_737.3	Kyphoscoliosis and scoliosis	1.41019	1.41 (1.09 - 1.83)	6.78619	0.00918658	0	1.84615	1.31622	90	4785	162	12146	0.417115	1.32983	1.33 (0.95 - 1.87)	2.74501	0.0975582	0	2.75716	2.0876	52	1834	102	4784	1.58001	1.58 (1.05 - 2.38)	4.89713	0.0269014	0	1.27133	0.808407	38	2951	60	7362
phecode_112	Candidiasis	1.4081	1.41 (1.21 - 1.64)	19.1532	1.20638e-05	1	5.4165	3.90803	264	4610	481	11827	0.6465	1.46955	1.47 (1.19 - 1.81)	13.1023	0.000294929	0	7.74536	5.4043	146	1739	264	4621	1.36485	1.36 (1.09 - 1.71)	7.18217	0.00736318	0	3.94781	2.92335	118	2871	217	7206
phecode_244.4	Hypothyroidism NOS	1.40466	1.40 (1.28 - 1.54)	53.0377	3.27214e-13	1	16.9401	12.6787	826	4050	1561	10751	0.293933	1.49847	1.50 (1.32 - 1.70)	41.5241	1.16426e-10	1	27.08	19.8609	511	1376	971	3918	1.3643	1.36 (1.18 - 1.58)	18.0166	2.18991e-05	1	10.5386	7.94827	315	2674	590	6833
phecode_704.8	Other specified diseases of hair and hair follicles	1.40037	1.40 (1.18 - 1.66)	15.1201	0.000100883	0	4.36923	3.15952	213	4662	389	11923	0.701486	1.46934	1.47 (1.11 - 1.94)	7.39278	0.00654863	0	4.23953	2.92493	80	1807	143	4746	1.35911	1.36 (1.10 - 1.69)	7.85297	0.00507374	0	4.45114	3.31402	133	2855	246	7177
phecode_395.2	Nonrheumatic aortic valve disorders	1.40002	1.40 (1.23 - 1.60)	25.1098	5.41571e-07	1	7.46667	5.44952	364	4511	671	11642	0.0349258	1.79298	1.79 (1.38 - 2.32)	19.9505	7.94715e-06	1	5.29942	3.02658	100	1787	148	4742	1.27863	1.28 (1.10 - 1.49)	9.76493	0.00177872	0	8.83534	7.04567	264	2724	523	6900
phecode_916	Contusion	1.39749	1.40 (1.26 - 1.55)	39.3894	3.47171e-10	1	12.3999	9.19737	604	4267	1131	11166	0.661709	1.44454	1.44 (1.24 - 1.69)	21.6912	3.20258e-06	1	14.9602	10.8562	282	1603	530	4352	1.37041	1.37 (1.19 - 1.58)	18.8855	1.388e-05	1	10.7837	8.10519	322	2664	601	6814
phecode_110.11	Dermatophytosis of nail	1.39732	1.40 (1.19 - 1.65)	16.279	5.46659e-05	0	4.77949	3.4676	233	4642	427	11887	0.503338	1.30918	1.31 (0.99 - 1.73)	3.6498	0.0560759	0	4.13574	3.19018	78	1808	156	4734	1.44361	1.44 (1.18 - 1.77)	12.8031	0.000346051	0	5.18568	3.65032	155	2834	271	7153
phecode_452.2	Deep vein thrombosis [DVT]	1.3926	1.39 (1.23 - 1.58)	26.2786	2.95545e-07	1	8.1009	5.95306	395	4481	733	11580	0.65921	1.3396	1.34 (1.08 - 1.66)	7.34318	0.00673176	0	7.3132	5.56237	138	1749	272	4618	1.42064	1.42 (1.21 - 1.67)	18.9232	1.36084e-05	1	8.59819	6.21043	257	2732	461	6962
phecode_038.3	Bacteremia	1.39164	1.39 (1.18 - 1.64)	15.7056	7.40048e-05	0	4.71698	3.43511	230	4646	423	11891	0.32895	1.55767	1.56 (1.17 - 2.08)	9.29868	0.0022932	0	4.08055	2.65849	77	1810	130	4760	1.31301	1.31 (1.07 - 1.60)	7.14129	0.00753289	0	5.11877	3.94666	153	2836	293	7131
phecode_455	Hemorrhoids	1.39114	1.39 (1.26 - 1.54)	40.7029	1.77219e-10	1	13.2486	9.89198	646	4230	1218	11095	0.156963	1.2779	1.28 (1.08 - 1.51)	8.52829	0.00349669	0	12.5596	10.1043	237	1650	494	4395	1.46703	1.47 (1.29 - 1.67)	33.9661	5.60811e-09	1	13.6835	9.75216	409	2580	724	6700
phecode_721.1	Spondylosis without myelopathy	1.38678	1.39 (1.24 - 1.55)	34.841	3.57755e-09	1	11.3436	8.44704	553	4322	1040	11272	0.475449	1.33943	1.34 (1.14 - 1.58)	12.3814	0.000433635	0	13.0366	10.0655	246	1641	492	4396	1.4368	1.44 (1.24 - 1.66)	23.6566	1.15153e-06	1	10.2744	7.38147	307	2681	548	6876
phecode_245.21	Chronic lymphocytic thyroiditis	1.38672	1.39 (1.01 - 1.91)	3.99865	0.0455368	0	1.18974	0.860809	58	4817	106	12208	0.142897	1.24288	1.24 (0.86 - 1.80)	1.32092	0.250427	0	2.22694	1.79959	42	1844	88	4802	2.2143	2.21 (1.13 - 4.35)	5.61518	0.0178055	0	0.535296	0.242457	16	2973	18	7406
phecode_979	Adverse drug events and drug allergies	1.38341	1.38 (1.21 - 1.58)	23.0704	1.56177e-06	1	7.34208	5.41748	358	4518	667	11645	0.701558	1.35914	1.36 (1.13 - 1.64)	10.2966	0.00133276	0	9.53895	7.19984	180	1707	352	4537	1.42888	1.43 (1.18 - 1.73)	13.8398	0.000199073	0	5.95517	4.24357	178	2811	315	7108
phecode_286.81	Primary hypercoagulable state	1.38317	1.38 (1.07 - 1.79)	6.14477	0.0131801	0	1.86628	1.35629	91	4785	167	12146	0.0988788	1.09136	1.09 (0.74 - 1.61)	0.195411	0.65845	0	1.96078	1.79959	37	1850	88	4802	1.71037	1.71 (1.21 - 2.42)	9.31261	0.00227582	0	1.80662	1.06426	54	2935	79	7344
phecode_459.9	Circulatory disease NEC	1.38053	1.38 (1.22 - 1.56)	26.428	2.73551e-07	1	8.61362	6.3911	420	4456	787	11527	0.745886	1.34999	1.35 (1.10 - 1.65)	8.44662	0.00365723	0	8.05511	6.09407	152	1735	298	4592	1.39683	1.40 (1.20 - 1.63)	17.898	2.33064e-05	1	8.96621	6.58675	268	2721	489	6935
phecode_726.1	Enthesopathy	1.37281	1.37 (1.24 - 1.52)	36.3332	1.66303e-09	1	12.7385	9.61163	621	4254	1183	11125	0.359787	1.33686	1.34 (1.16 - 1.54)	15.7458	7.24498e-05	0	17.5941	13.7712	332	1555	673	4214	1.45099	1.45 (1.25 - 1.69)	23.5605	1.21049e-06	1	9.67202	6.87239	289	2699	510	6911
phecode_706.8	Other specified diseases of sebaceous glands	1.37256	1.37 (1.21 - 1.55)	25.692	4.00489e-07	1	8.67514	6.47283	423	4453	797	11516	0.0155078	1.6489	1.65 (1.38 - 1.98)	29.608	5.28857e-08	1	10.9698	6.95297	207	1680	340	4550	1.18733	1.19 (1.00 - 1.40)	4.03499	0.0445659	0	7.2265	6.15654	216	2773	457	6966
phecode_591	Urinary tract infection	1.37236	1.37 (1.23 - 1.53)	32.8865	9.76985e-09	1	11.4145	8.58327	556	4315	1056	11247	0.0333638	1.26775	1.27 (1.10 - 1.46)	10.4393	0.00123361	0	17.2505	14.1217	325	1559	689	4190	1.61171	1.61 (1.36 - 1.91)	30.6265	3.1279e-08	1	7.73351	4.94343	231	2756	367	7057
phecode_510	Other diseases of lung	1.36927	1.37 (1.23 - 1.53)	30.9205	2.68824e-08	1	10.808	8.13028	527	4349	1001	11311	0.113436	1.53884	1.54 (1.29 - 1.83)	23.7263	1.11056e-06	1	11.7117	7.93618	221	1666	388	4501	1.26703	1.27 (1.10 - 1.46)	10.3752	0.00127719	0	10.2375	8.25812	306	2683	613	6810
phecode_512.2	Painful respiration	1.36777	1.37 (1.21 - 1.55)	24.7666	6.47078e-07	1	8.53158	6.38402	416	4460	786	11526	0.376508	1.29682	1.30 (1.08 - 1.56)	7.62223	0.00576531	0	9.75093	7.69073	184	1703	376	4513	1.43937	1.44 (1.22 - 1.70)	18.4541	1.74045e-05	1	7.76179	5.52337	232	2757	410	7013
phecode_594.1	Calculus of kidney	1.3652	1.37 (1.22 - 1.53)	27.8531	1.30887e-07	1	9.82363	7.38996	479	4397	910	11404	0.356255	1.25336	1.25 (1.02 - 1.54)	4.54483	0.0330183	0	7.47218	6.05317	141	1746	296	4594	1.41412	1.41 (1.23 - 1.63)	23.6724	1.14207e-06	1	11.3081	8.27047	338	2651	614	6810
phecode_598.9	Other nonspecific findings on examination of urine	1.36484	1.36 (1.16 - 1.60)	14.6268	0.000131037	0	4.94359	3.67062	241	4634	452	11862	0.568895	1.44621	1.45 (1.14 - 1.84)	9.09885	0.00255771	0	5.72337	4.02863	108	1779	197	4693	1.30968	1.31 (1.06 - 1.62)	6.1341	0.0132599	0	4.45114	3.43481	133	2855	255	7169
phecode_593	Hematuria	1.36464	1.36 (1.23 - 1.52)	33.6355	6.64696e-09	1	12.1616	9.21127	593	4283	1134	11177	0.610668	1.31556	1.32 (1.09 - 1.60)	7.8262	0.00514941	0	8.95601	6.95723	169	1718	340	4547	1.38029	1.38 (1.22 - 1.57)	25.1343	5.34729e-07	1	14.1853	10.695	424	2565	794	6630
phecode_279	Disorders involving the immune mechanism	1.36098	1.36 (1.16 - 1.59)	15.0546	0.000104444	0	5.18974	3.86646	253	4622	476	11835	0.736227	1.42033	1.42 (1.10 - 1.84)	7.24305	0.00711761	0	4.98145	3.55974	94	1793	174	4714	1.32525	1.33 (1.09 - 1.61)	7.9018	0.00493856	0	5.32129	4.06844	159	2829	302	7121
phecode_740.2	Osteoarthrosis, generalized	1.35691	1.36 (1.14 - 1.61)	11.9632	0.000542618	0	4.16325	3.10216	203	4673	382	11932	0.452915	1.45424	1.45 (1.18 - 1.80)	12.1949	0.000479212	0	7.57817	5.33742	143	1744	261	4629	1.23637	1.24 (0.90 - 1.69)	1.77812	0.182381	0	2.00736	1.62985	60	2929	121	7303
phecode_741.3	Difficulty in walking	1.35359	1.35 (1.14 - 1.61)	11.7242	0.000616936	0	4.14274	3.09404	202	4674	381	11933	0.964122	1.36926	1.37 (1.07 - 1.75)	6.22572	0.0125908	0	5.29942	3.92638	100	1787	192	4698	1.35248	1.35 (1.06 - 1.73)	5.89296	0.0152016	0	3.41251	2.5458	102	2887	189	7235
phecode_420.2	Pericarditis	1.35314	1.35 (1.14 - 1.61)	11.7548	0.000606862	0	4.16325	3.11053	203	4673	383	11930	0.786965	1.3165	1.32 (0.98 - 1.76)	3.41951	0.0644301	0	3.70959	2.84312	70	1817	139	4750	1.37034	1.37 (1.10 - 1.70)	8.26048	0.00405174	0	4.44965	3.28664	133	2856	244	7180
phecode_276.5	Hypovolemia	1.34868	1.35 (1.22 - 1.50)	31.8232	1.6886e-08	1	12.4308	9.52304	606	4269	1172	11135	0.918658	1.36228	1.36 (1.15 - 1.61)	13.3097	0.000264038	0	12.5066	9.49652	236	1651	464	4422	1.34003	1.34 (1.17 - 1.53)	18.5382	1.66536e-05	1	12.3829	9.54049	370	2618	708	6713
phecode_288.1	Decreased white blood cell count	1.34656	1.35 (1.02 - 1.78)	4.42011	0.0355178	0	1.57916	1.17752	77	4799	145	12169	0.784838	1.45799	1.46 (0.92 - 2.32)	2.54718	0.110491	0	1.48384	1.02249	28	1859	50	4840	1.28579	1.29 (0.91 - 1.82)	2.02188	0.155047	0	1.63934	1.27963	49	2940	95	7329
phecode_396	Abnormal heart sounds	1.34538	1.35 (1.19 - 1.52)	22.8609	1.74161e-06	1	8.75897	6.66017	427	4448	820	11492	0.232916	1.48236	1.48 (1.23 - 1.79)	17.0061	3.72597e-05	0	9.80392	6.83166	185	1702	334	4555	1.25791	1.26 (1.07 - 1.48)	7.88874	0.00497434	0	8.09906	6.54722	242	2746	486	6937
phecode_727.1	Synovitis and tenosynovitis	1.3421	1.34 (1.16 - 1.55)	15.8854	6.72949e-05	0	6.03201	4.56465	294	4580	562	11750	0.42724	1.2758	1.28 (1.03 - 1.57)	5.16043	0.0231072	0	7.32095	5.83061	138	1747	285	4603	1.42076	1.42 (1.16 - 1.74)	11.8392	0.000579953	0	5.21914	3.73114	156	2833	277	7147
phecode_743.11	Osteoporosis NOS	1.33971	1.34 (1.19 - 1.51)	22.9072	1.7001e-06	1	9.04615	6.91083	441	4434	851	11463	0.0958707	1.288	1.29 (1.11 - 1.49)	11.1239	0.000852243	0	15.9512	12.8425	301	1586	628	4262	1.58736	1.59 (1.28 - 1.97)	17.9055	2.32143e-05	1	4.68541	3.00377	140	2848	223	7201
phecode_464	Acute sinusitis	1.33796	1.34 (1.18 - 1.51)	21.6628	3.25032e-06	1	8.59487	6.56644	419	4456	808	11497	0.120444	1.24003	1.24 (1.05 - 1.47)	6.36124	0.011664	0	12.0297	9.93242	227	1660	485	4398	1.50924	1.51 (1.26 - 1.81)	19.4829	1.01506e-05	1	6.4257	4.35193	192	2796	323	7099
phecode_208	Benign neoplasm of colon	1.33671	1.34 (1.23 - 1.45)	48.3131	3.63321e-12	1	22.1493	17.5491	1080	3796	2161	10153	0.733914	1.36868	1.37 (1.20 - 1.56)	21.4778	3.57943e-06	1	21.5156	16.6871	406	1481	816	4074	1.31589	1.32 (1.19 - 1.46)	26.7866	2.27203e-07	1	22.5493	18.1169	674	2315	1345	6079
phecode_574.1	Cholelithiasis	1.33644	1.34 (1.17 - 1.53)	17.6154	2.7039e-05	1	6.93191	5.27897	338	4538	650	11663	0.0742902	1.17692	1.18 (0.97 - 1.43)	2.6518	0.103433	0	8.32008	7.15893	157	1730	350	4539	1.53068	1.53 (1.27 - 1.85)	19.6305	9.39587e-06	1	6.05554	4.04095	181	2808	300	7124
phecode_289	Other diseases of blood and blood-forming organs	1.33533	1.34 (1.15 - 1.55)	14.1233	0.000171207	0	5.51795	4.19035	269	4606	516	11798	0.0367541	1.58402	1.58 (1.28 - 1.96)	18.3471	1.84095e-05	1	7.74125	5.03067	146	1740	246	4644	1.13714	1.14 (0.91 - 1.41)	1.34203	0.246676	0	4.11509	3.63685	123	2866	270	7154
phecode_567	Peritonitis and retroperitoneal infections	1.33134	1.33 (1.04 - 1.71)	5.09735	0.0239625	0	1.96883	1.48611	96	4780	183	12131	0.774494	1.25481	1.25 (0.80 - 1.98)	0.96341	0.326329	0	1.48384	1.18609	28	1859	58	4832	1.35935	1.36 (1.01 - 1.83)	4.0956	0.0429949	0	2.27501	1.68373	68	2921	125	7299
phecode_452	Other venous embolism and thrombosis	1.32659	1.33 (1.17 - 1.50)	19.9186	8.08086e-06	1	8.34701	6.4241	407	4469	791	11522	0.173892	1.47577	1.48 (1.21 - 1.80)	15.0685	0.000103678	0	8.79703	6.13497	166	1721	300	4590	1.23816	1.24 (1.05 - 1.45)	6.83884	0.00891965	0	8.0629	6.61458	241	2748	491	6932
phecode_215	Other benign neoplasm of connective and other soft tissue	1.3198	1.32 (1.10 - 1.58)	9.3479	0.00223241	0	3.89664	2.98059	190	4686	367	11946	0.247308	1.19945	1.20 (0.93 - 1.55)	1.9523	0.162339	0	4.76948	4.00818	90	1797	196	4694	1.46796	1.47 (1.14 - 1.89)	9.12605	0.00251995	0	3.3456	2.30365	100	2889	171	7252
phecode_1000	Burns	1.3157	1.32 (1.09 - 1.59)	8.26131	0.00404989	0	3.50769	2.68865	171	4704	331	11980	0.112193	1.13913	1.14 (0.87 - 1.49)	0.907096	0.340886	0	4.24178	3.7431	80	1806	183	4706	1.54332	1.54 (1.18 - 2.01)	10.4825	0.0012051	0	3.0445	1.99407	91	2898	148	7274
phecode_720.1	Spinal stenosis of lumbar region	1.31527	1.32 (1.15 - 1.51)	15.6636	7.56659e-05	0	6.87039	5.31103	335	4541	654	11660	0.95177	1.33952	1.34 (1.08 - 1.66)	7.24092	0.00712604	0	7.20721	5.48057	136	1751	268	4622	1.3005	1.30 (1.09 - 1.55)	8.54805	0.00345893	0	6.65775	5.19935	199	2790	386	7038
phecode_297	Suicidal ideation or attempt	1.31501	1.32 (1.13 - 1.52)	13.298	0.000265696	0	5.78343	4.45979	282	4594	549	11761	0.0919431	1.53076	1.53 (1.22 - 1.92)	13.9109	0.000191685	0	6.73026	4.50174	127	1760	220	4667	1.17931	1.18 (0.97 - 1.43)	2.72968	0.0984993	0	5.18568	4.43217	155	2834	329	7094
phecode_696.41	Psoriasis vulgaris	1.31434	1.31 (1.12 - 1.55)	11.0042	0.000909033	0	4.75897	3.6625	232	4643	451	11863	0.213895	1.13679	1.14 (0.87 - 1.49)	0.868508	0.351369	0	4.18654	3.70143	79	1808	181	4709	1.42996	1.43 (1.17 - 1.75)	12.0321	0.000522927	0	5.12048	3.63685	153	2835	270	7154
phecode_411.8	Other chronic ischemic heart disease, unspecified	1.31076	1.31 (1.13 - 1.52)	12.7356	0.000358761	0	5.66038	4.37713	276	4600	539	11775	0.0719809	1.81133	1.81 (1.24 - 2.64)	9.87884	0.0016719	0	2.49073	1.39059	47	1840	68	4822	1.22484	1.22 (1.04 - 1.44)	5.8959	0.0151762	0	7.66143	6.34429	229	2760	471	6953
phecode_465.2	Acute pharyngitis	1.30769	1.31 (1.17 - 1.46)	23.5003	1.24896e-06	1	11.2207	8.81323	546	4320	1082	11195	0.0393247	1.20384	1.20 (1.04 - 1.39)	6.26609	0.012307	0	16.6844	14.2622	314	1568	694	4172	1.52592	1.53 (1.29 - 1.81)	24.4587	7.59213e-07	1	7.7748	5.23546	232	2752	388	7023
phecode_306.9	Tension headache	1.30747	1.31 (1.03 - 1.66)	4.7724	0.0289195	0	2.09231	1.60819	102	4773	198	12114	0.630307	1.26484	1.26 (0.93 - 1.72)	2.279	0.131136	0	3.3404	2.65957	63	1823	130	4758	1.43013	1.43 (0.96 - 2.12)	3.1681	0.0750898	0	1.30478	0.915948	39	2950	68	7356
phecode_994.2	Sepsis	1.30476	1.30 (1.06 - 1.61)	6.18585	0.0128776	0	2.76866	2.13578	135	4741	263	12051	0.426155	1.46506	1.47 (1.02 - 2.11)	4.25343	0.0391712	0	2.43773	1.67689	46	1841	82	4808	1.22809	1.23 (0.95 - 1.59)	2.45621	0.117061	0	2.97758	2.43804	89	2900	181	7243
phecode_272.11	Hypercholesterolemia	1.30382	1.30 (1.20 - 1.41)	42.5291	6.96379e-11	1	23.6356	19.1845	1152	3722	2362	9950	0.330698	1.38072	1.38 (1.21 - 1.58)	21.8336	2.97344e-06	1	20.5196	15.7529	387	1499	770	4118	1.26066	1.26 (1.14 - 1.39)	21.0373	4.50436e-06	1	25.6024	21.444	765	2223	1592	5832
phecode_054	Herpes simplex	1.30263	1.30 (1.06 - 1.60)	6.55333	0.0104688	0	2.97375	2.29876	145	4731	283	12028	0.731262	1.28381	1.28 (0.98 - 1.68)	3.27106	0.0705122	0	4.29253	3.37561	81	1806	165	4723	1.35454	1.35 (1.00 - 1.84)	3.77426	0.052047	0	2.14118	1.58965	64	2925	118	7305
phecode_722.1	Displacement of intervertebral disc	1.30135	1.30 (1.14 - 1.48)	16.0407	6.19965e-05	0	7.65128	5.98554	373	4502	737	11576	0.412635	1.39006	1.39 (1.15 - 1.69)	11.3165	0.000768227	0	9.115	6.72939	172	1715	329	4560	1.24019	1.24 (1.04 - 1.48)	5.86471	0.0154474	0	6.72691	5.49569	201	2787	408	7016
phecode_741.4	Joint effusions	1.2993	1.30 (1.17 - 1.44)	23.918	1.00525e-06	1	12.0484	9.53774	587	4285	1174	11135	0.00683624	1.12526	1.13 (0.96 - 1.32)	2.19166	0.13876	0	13.7401	12.4002	259	1626	606	4281	1.48851	1.49 (1.29 - 1.72)	29.985	4.35392e-08	1	10.9809	7.65292	328	2659	568	6854
phecode_686	Other local infections of skin and subcutaneous tissue	1.29655	1.30 (1.10 - 1.53)	9.31004	0.00227902	0	4.42986	3.45164	216	4660	425	11888	0.0870699	1.53466	1.53 (1.19 - 1.98)	11.2124	0.000812539	0	5.29942	3.5181	100	1787	172	4717	1.14441	1.14 (0.91 - 1.43)	1.39503	0.237557	0	3.8809	3.40787	116	2873	253	7171
phecode_946	Anaphylactic shock NOS	1.29626	1.30 (1.01 - 1.67)	4.04954	0.0441833	0	1.88679	1.46187	92	4784	180	12133	0.165837	1.13015	1.13 (0.81 - 1.58)	0.508918	0.475608	0	2.64971	2.35174	50	1837	115	4775	1.6133	1.61 (1.09 - 2.38)	5.87398	0.0153663	0	1.40515	0.875657	42	2947	65	7358
phecode_536.8	Dyspepsia and other specified disorders of function of stomach	1.29363	1.29 (1.12 - 1.49)	12.7131	0.0003631	0	6.25513	4.90499	305	4571	604	11710	0.629676	1.25674	1.26 (1.02 - 1.55)	4.58944	0.0321695	0	7.36619	5.95092	139	1748	291	4599	1.33593	1.34 (1.10 - 1.62)	8.68879	0.00320174	0	5.5537	4.21606	166	2823	313	7111
phecode_130.1	Lyme disease	1.29329	1.29 (0.98 - 1.71)	3.21248	0.0730784	0	1.51764	1.17752	74	4802	145	12169	0.744175	1.23081	1.23 (0.78 - 1.95)	0.782276	0.376446	0	1.43084	1.16564	27	1860	57	4833	1.33178	1.33 (0.93 - 1.90)	2.49526	0.11419	0	1.57243	1.18534	47	2942	88	7336
phecode_540.11	Acute appendicitis	1.29205	1.29 (0.98 - 1.70)	3.40194	0.0651198	0	1.62051	1.25883	79	4796	155	12158	0.0507031	0.922389	0.92 (0.59 - 1.45)	0.123431	0.725343	0	1.37858	1.49284	26	1860	73	4817	1.61607	1.62 (1.14 - 2.29)	7.44105	0.00637529	0	1.77317	1.10467	53	2936	82	7341
phecode_574.3	Cholecystitis without cholelithiasis	1.29056	1.29 (1.09 - 1.53)	8.47181	0.00360693	0	4.16325	3.25646	203	4673	401	11913	0.285021	1.16684	1.17 (0.90 - 1.51)	1.40053	0.236635	0	4.71648	4.06953	89	1798	199	4691	1.41766	1.42 (1.12 - 1.79)	8.65294	0.00326534	0	3.81398	2.72091	114	2875	202	7222
phecode_590	Pyelonephritis	1.28612	1.29 (1.02 - 1.62)	4.62924	0.0314315	0	2.29696	1.79514	112	4764	221	12090	0.646273	1.36195	1.36 (0.99 - 1.86)	3.74114	0.0530882	0	3.23264	2.39411	61	1826	117	4770	1.22179	1.22 (0.87 - 1.71)	1.3554	0.244337	0	1.70626	1.40086	51	2938	104	7320
phecode_1011	Complications of surgical and medical procedures	1.28252	1.28 (1.14 - 1.45)	16.0651	6.12025e-05	0	8.63413	6.86267	421	4455	845	11468	0.834085	1.26317	1.26 (1.05 - 1.52)	6.34907	0.0117443	0	10.0159	8.09816	189	1698	396	4494	1.30703	1.31 (1.11 - 1.54)	10.2297	0.00138197	0	7.76179	6.04877	232	2757	449	6974
phecode_738.4	Acquired spondylolisthesis	1.28003	1.28 (1.06 - 1.55)	6.43467	0.0111914	0	3.34359	2.63137	163	4712	324	11989	0.0483807	1.06228	1.06 (0.80 - 1.40)	0.17959	0.671726	0	3.81558	3.59992	72	1815	176	4713	1.54427	1.54 (1.19 - 2.01)	10.5129	0.00118546	0	3.04552	1.99353	91	2897	148	7276
phecode_795	Other and nonspecific abnormal cytological, histological and immunological findings	1.27975	1.28 (0.89 - 1.84)	1.77187	0.183151	0	0.902379	0.706513	44	4832	87	12227	0.926166	1.31942	1.32 (0.89 - 1.96)	1.91361	0.166563	0	2.01378	1.53374	38	1849	75	4815	1.24237	1.24 (0.47 - 3.31)	0.188779	0.663935	0	0.200736	0.161638	6	2983	12	7412
phecode_763	Thoracic or lumbosacral neuritis or radiculitis, unspecified	1.27853	1.28 (1.12 - 1.46)	13.6029	0.000225836	0	7.40665	5.88809	361	4513	725	11588	0.474412	1.21796	1.22 (1.00 - 1.49)	3.80913	0.0509739	0	8.22281	6.85212	155	1730	335	4554	1.33503	1.34 (1.12 - 1.59)	10.6051	0.00112774	0	6.89194	5.25323	206	2783	390	7034
phecode_573.3	Hepatomegaly	1.27478	1.27 (0.99 - 1.64)	3.59992	0.0577822	0	1.9073	1.50236	93	4783	185	12129	0.572571	1.39036	1.39 (0.94 - 2.05)	2.80316	0.0940789	0	2.11977	1.53374	40	1847	75	4815	1.20028	1.20 (0.86 - 1.67)	1.17508	0.27836	0	1.77317	1.48168	53	2936	110	7314
phecode_550.5	Ventral hernia	1.2725	1.27 (1.06 - 1.53)	6.57783	0.0103257	0	3.58901	2.84229	175	4701	350	11964	0.370948	1.38861	1.39 (1.06 - 1.83)	5.53099	0.0186826	0	4.29253	3.12883	81	1806	153	4737	1.19116	1.19 (0.93 - 1.53)	1.8936	0.168796	0	3.14486	2.65356	94	2895	197	7227
phecode_558	Noninfectious gastroenteritis	1.26915	1.27 (1.10 - 1.46)	10.6427	0.00110506	0	6.07055	4.84553	296	4580	596	11704	0.717313	1.31525	1.32 (1.08 - 1.61)	7.25665	0.00706388	0	8.26709	6.41262	156	1731	313	4568	1.23909	1.24 (1.01 - 1.52)	4.12952	0.0421412	0	4.68384	3.81453	140	2849	283	7136
phecode_599	Other symptoms/disorders or the urinary system	1.26758	1.27 (1.07 - 1.51)	7.32167	0.00681281	0	4.14274	3.29706	202	4674	406	11908	0.383104	1.3827	1.38 (1.08 - 1.77)	6.79006	0.00916668	0	5.4584	4.00818	103	1784	196	4694	1.17678	1.18 (0.92 - 1.50)	1.73	0.188411	0	3.31214	2.82866	99	2890	210	7214
phecode_1010.1	Other tests (genetic)	1.26533	1.27 (0.89 - 1.79)	1.76388	0.184141	0	0.984413	0.7796	48	4828	96	12218	0.262362	1.05483	1.05 (0.65 - 1.70)	0.048017	0.82655	0	1.27186	1.20654	24	1863	59	4831	1.61604	1.62 (0.97 - 2.71)	3.39416	0.0654275	0	0.802944	0.498384	24	2965	37	7387
phecode_573.7	Abnormal results of function study of liver	1.26102	1.26 (1.09 - 1.46)	9.28842	0.00230607	0	5.55783	4.4587	271	4605	549	11764	0.701824	1.21811	1.22 (0.97 - 1.52)	2.98197	0.0841965	0	6.30631	5.23624	119	1768	256	4633	1.30397	1.30 (1.07 - 1.59)	6.7539	0.00935429	0	5.08531	3.94666	152	2837	293	7131
phecode_430.2	Intracerebral hemorrhage	1.26094	1.26 (0.98 - 1.62)	3.29364	0.0695488	0	1.9073	1.5186	93	4783	187	12127	0.69614	1.17288	1.17 (0.75 - 1.84)	0.484533	0.486376	0	1.48384	1.26789	28	1859	62	4828	1.29804	1.30 (0.96 - 1.76)	2.86692	0.090418	0	2.17464	1.68373	65	2924	125	7299
phecode_276.12	Hyposmolality and/or hyponatremia	1.25995	1.26 (1.06 - 1.50)	6.56637	0.0103924	0	3.89744	3.1184	190	4685	384	11930	0.320742	1.11694	1.12 (0.82 - 1.53)	0.481896	0.487565	0	3.07366	2.76074	58	1829	135	4755	1.3318	1.33 (1.07 - 1.65)	6.83767	0.00892549	0	4.41767	3.35399	132	2856	249	7175
phecode_110.12	Althete's foot	1.25931	1.26 (1.06 - 1.49)	7.23221	0.00716071	0	4.32821	3.46788	211	4664	427	11886	0.898424	1.24577	1.25 (0.92 - 1.69)	2.03271	0.153946	0	3.39163	2.74085	64	1823	134	4755	1.2593	1.26 (1.03 - 1.54)	4.9838	0.0255857	0	4.91968	3.94666	147	2841	293	7131
phecode_342	Hemiplegia	1.25579	1.26 (0.99 - 1.60)	3.45088	0.063218	0	2.07179	1.65679	101	4774	204	12109	0.107969	1.62041	1.62 (1.11 - 2.37)	6.31807	0.0119514	0	2.33174	1.45194	44	1843	71	4819	1.06595	1.07 (0.78 - 1.46)	0.159731	0.689405	0	1.90763	1.79173	57	2931	133	7290
phecode_740.11	Osteoarthrosis, localized, primary	1.25385	1.25 (1.15 - 1.37)	24.5403	7.27728e-07	1	17.3503	14.3414	846	4030	1766	10548	0.0695007	1.38416	1.38 (1.21 - 1.58)	23.8912	1.01937e-06	1	22.6285	17.4438	427	1460	853	4037	1.16267	1.16 (1.03 - 1.32)	5.65218	0.0174337	0	14.0181	12.298	419	2570	913	6511
phecode_706.1	Acne	1.24997	1.25 (0.98 - 1.59)	3.28419	0.06995	0	2.05465	1.65054	100	4767	203	12096	0.487347	1.3488	1.35 (1.00 - 1.82)	3.79975	0.0512603	0	3.50505	2.62241	66	1817	128	4753	1.12842	1.13 (0.75 - 1.70)	0.338116	0.560918	0	1.13941	1.01105	34	2950	75	7343
phecode_593.1	Gross hematuria	1.24925	1.25 (1.05 - 1.49)	6.04233	0.0139668	0	3.85562	3.11028	188	4688	383	11931	0.206737	0.962002	0.96 (0.61 - 1.51)	0.0280579	0.866973	0	1.37785	1.43149	26	1861	70	4820	1.30189	1.30 (1.07 - 1.58)	7.09362	0.00773588	0	5.41987	4.21606	162	2827	313	7111
phecode_389.4	Tinnitus	1.24843	1.25 (1.07 - 1.46)	7.89596	0.00495453	0	5.12821	4.15009	250	4625	511	11802	0.851001	1.2878	1.29 (1.01 - 1.64)	4.25487	0.039138	0	5.51432	4.33538	104	1782	212	4678	1.22357	1.22 (1.00 - 1.50)	3.82143	0.0506009	0	4.88458	4.02802	146	2843	299	7124
phecode_596	Other disorders of bladder	1.24726	1.25 (1.03 - 1.51)	5.00543	0.0252679	0	3.22051	2.59867	157	4718	320	11994	0.12974	1.63868	1.64 (1.11 - 2.42)	6.29869	0.0120828	0	2.22576	1.37014	42	1845	67	4823	1.13454	1.13 (0.91 - 1.42)	1.21452	0.27044	0	3.84873	3.40787	115	2873	253	7171
phecode_727.5	Rupture of synovium	1.24181	1.24 (0.99 - 1.56)	3.5545	0.0593841	0	2.35897	1.9084	115	4760	235	12079	0.469309	1.36204	1.36 (1.00 - 1.86)	3.80313	0.0511569	0	3.28564	2.43354	62	1825	119	4771	1.13765	1.14 (0.82 - 1.58)	0.595498	0.440301	0	1.77376	1.5625	53	2935	116	7308
phecode_369.5	Conjunctivitis, infectious	1.23925	1.24 (1.05 - 1.46)	6.37339	0.0115844	0	4.39335	3.57549	214	4657	440	11866	0.0110375	1.01098	1.01 (0.80 - 1.28)	0.00805547	0.928484	0	5.25478	5.20066	99	1785	254	4630	1.55775	1.56 (1.23 - 1.97)	13.6994	0.000214521	0	3.85002	2.50606	115	2872	186	7236
phecode_569	Other disorders of intestine	1.23879	1.24 (1.10 - 1.40)	11.8434	0.000578668	0	8.51107	6.98506	415	4461	860	11452	0.795439	1.27188	1.27 (1.06 - 1.53)	6.58865	0.0102631	0	9.80392	7.87321	185	1702	385	4505	1.21921	1.22 (1.04 - 1.44)	5.66033	0.0173528	0	7.69488	6.39989	230	2759	475	6947
phecode_442.1	Aortic aneurysm	1.23815	1.24 (1.06 - 1.45)	7.33438	0.00676479	0	5.12715	4.18223	250	4626	515	11799	0.26683	1.52556	1.53 (1.02 - 2.28)	4.26272	0.0389576	0	2.01378	1.32924	38	1849	65	4825	1.18312	1.18 (1.00 - 1.40)	3.80681	0.0510446	0	7.09267	6.06142	212	2777	450	6974
phecode_580.32	Nephritis and nephropathy with pathological lesion	1.23802	1.24 (1.01 - 1.52)	4.13123	0.0420986	0	2.83019	2.29857	138	4738	283	12029	0.546309	1.3602	1.36 (0.96 - 1.93)	2.99828	0.0833528	0	2.59671	1.92229	49	1838	94	4796	1.17449	1.17 (0.91 - 1.52)	1.52375	0.217052	0	2.97758	2.54648	89	2900	189	7233
phecode_565	Anal and rectal conditions	1.23641	1.24 (1.03 - 1.48)	5.198	0.0226129	0	3.63002	2.95647	177	4699	364	11948	0.0793339	0.975603	0.98 (0.71 - 1.35)	0.0224028	0.881021	0	2.7557	2.82266	52	1835	138	4751	1.38989	1.39 (1.11 - 1.74)	8.46301	0.00362441	0	4.182	3.04459	125	2864	226	7197
phecode_742.9	Other derangement of joint	1.23251	1.23 (1.04 - 1.46)	5.95371	0.0146863	0	4.31034	3.52588	210	4662	434	11875	0.988056	1.24052	1.24 (0.98 - 1.57)	3.14853	0.0759953	0	5.57325	4.54173	105	1779	222	4666	1.23847	1.24 (0.98 - 1.57)	3.11703	0.077478	0	3.51406	2.85676	105	2883	212	7209
phecode_550	Abdominal hernia	1.23141	1.23 (1.05 - 1.45)	6.46817	0.0109823	0	4.73749	3.88176	231	4645	478	11836	0.844277	1.25605	1.26 (0.95 - 1.66)	2.54438	0.110687	0	3.97456	3.19018	75	1812	156	4734	1.21451	1.21 (1.00 - 1.48)	3.78387	0.051749	0	5.21914	4.33728	156	2833	322	7102
phecode_136	Other infectious and parasitic diseases	1.23047	1.23 (1.04 - 1.45)	5.99561	0.0143416	0	4.41026	3.61407	215	4660	445	11868	0.682141	1.28727	1.29 (0.99 - 1.68)	3.53809	0.0599744	0	4.55992	3.57873	86	1800	175	4715	1.19495	1.19 (0.96 - 1.48)	2.66182	0.102783	0	4.31582	3.63734	129	2860	270	7153
phecode_053	Herpes zoster	1.2301	1.23 (1.05 - 1.44)	6.85261	0.0088512	0	5.08614	4.17445	248	4628	514	11799	0.871673	1.23283	1.23 (0.98 - 1.54)	3.31976	0.068452	0	6.25331	5.13292	118	1769	251	4639	1.2379	1.24 (1.00 - 1.53)	3.81373	0.0508341	0	4.34928	3.54304	130	2859	263	7160
phecode_382	Otalgia	1.22618	1.23 (1.07 - 1.40)	9.05126	0.00262514	0	7.05931	5.83313	344	4529	718	11591	0.00862475	1.44612	1.45 (1.22 - 1.72)	17.5674	2.77305e-05	1	11.6649	8.36743	220	1666	409	4479	0.996859	1.00 (0.81 - 1.23)	0.000839549	0.976885	0	4.15132	4.16386	124	2863	309	7112
phecode_530.1	Esophagitis, GERD and related diseases	1.22474	1.22 (1.04 - 1.44)	6.24557	0.0124504	0	4.82051	3.97109	235	4640	489	11825	0.204299	1.38741	1.39 (1.09 - 1.76)	7.24608	0.00710559	0	5.72337	4.19223	108	1779	205	4685	1.116	1.12 (0.90 - 1.38)	1.01449	0.313829	0	4.25033	3.82543	127	2861	284	7140
phecode_255	Disorders of adrenal glands	1.223	1.22 (0.97 - 1.54)	2.92662	0.0871298	0	2.23544	1.83531	109	4767	226	12088	0.0706352	0.962343	0.96 (0.67 - 1.38)	0.0441048	0.833659	0	2.22576	2.31084	42	1845	113	4777	1.48352	1.48 (1.09 - 2.01)	6.49351	0.0108269	0	2.24155	1.52209	67	2922	113	7311
phecode_593.2	Microscopic hematuria	1.21936	1.22 (0.99 - 1.50)	3.50384	0.0612266	0	2.76866	2.28196	135	4741	281	12033	0.628453	1.29695	1.30 (0.96 - 1.74)	2.98525	0.0840264	0	3.6036	2.80164	68	1819	137	4753	1.15921	1.16 (0.86 - 1.55)	0.978341	0.322609	0	2.24155	1.93966	67	2922	144	7280
phecode_242	Thyrotoxicosis with or without goiter	1.21879	1.22 (0.99 - 1.50)	3.43765	0.0637264	0	2.72821	2.24947	133	4742	277	12037	0.487484	1.16031	1.16 (0.88 - 1.54)	1.07716	0.299334	0	3.87063	3.35378	73	1813	164	4726	1.32535	1.33 (0.97 - 1.82)	3.07157	0.0796726	0	2.00736	1.52209	60	2929	113	7311
phecode_380.4	Impacted cerumen	1.21826	1.22 (1.04 - 1.42)	6.24417	0.0124603	0	5.08822	4.21506	248	4626	519	11794	0.894785	1.21317	1.21 (0.92 - 1.59)	1.93966	0.163706	0	4.18654	3.47648	79	1808	170	4720	1.21559	1.22 (1.01 - 1.47)	4.119	0.042404	0	5.65785	4.7016	169	2818	349	7074
phecode_420.3	Endocarditis	1.21802	1.22 (0.98 - 1.52)	3.11488	0.0775801	0	2.48154	2.04645	121	4755	252	12062	0.145102	1.53873	1.54 (1.05 - 2.25)	4.99877	0.0253654	0	2.27875	1.49284	43	1844	73	4817	1.08452	1.08 (0.83 - 1.42)	0.348715	0.554841	0	2.60957	2.4111	78	2911	179	7245
phecode_704.1	Alopecia	1.21674	1.22 (0.99 - 1.49)	3.50488	0.0611884	0	2.83135	2.3388	138	4736	288	12026	0.375997	1.19697	1.20 (0.95 - 1.51)	2.34983	0.125297	0	5.93849	5.01022	112	1774	245	4645	1.50673	1.51 (0.92 - 2.46)	2.73954	0.0978928	0	0.870147	0.579203	26	2962	43	7381
phecode_227.3	Benign neoplasm of pituitary gland and craniopharyngeal duct (pouch)	1.21645	1.22 (0.94 - 1.58)	2.17503	0.140267	0	1.74323	1.43751	85	4791	177	12136	0.6653	1.30103	1.30 (0.86 - 1.96)	1.59693	0.206338	0	1.8548	1.43179	35	1852	70	4819	1.16337	1.16 (0.83 - 1.63)	0.769258	0.380447	0	1.6728	1.44127	50	2939	107	7317
phecode_279.1	Immunity deficiency	1.21377	1.21 (0.93 - 1.59)	2.02893	0.154329	0	1.6612	1.37264	81	4795	169	12143	0.952312	1.21051	1.21 (0.80 - 1.82)	0.834573	0.360953	0	1.8018	1.49315	34	1853	73	4816	1.2193	1.22 (0.86 - 1.73)	1.22593	0.2682	0	1.57243	1.29328	47	2942	96	7327
phecode_695.7	Prurigo and Lichen	1.20884	1.21 (1.00 - 1.46)	3.76578	0.0523115	0	3.26087	2.7128	159	4717	334	11978	0.30434	1.10118	1.10 (0.83 - 1.46)	0.452686	0.501062	0	3.81558	3.47719	72	1815	170	4719	1.32695	1.33 (1.02 - 1.73)	4.45518	0.0347955	0	2.91067	2.20935	87	2902	164	7259
phecode_840.3	Joint/ligament sprain	1.20697	1.21 (0.99 - 1.48)	3.38917	0.0656258	0	2.97497	2.47746	145	4729	305	12006	0.23552	1.05655	1.06 (0.78 - 1.44)	0.123018	0.725784	0	3.12831	2.96584	59	1827	145	4744	1.34505	1.35 (1.03 - 1.75)	4.81881	0.0281508	0	2.87818	2.15575	86	2902	160	7262
phecode_443.9	Peripheral vascular disease, unspecified	1.20423	1.20 (1.02 - 1.43)	4.62565	0.0314974	0	4.20427	3.51632	205	4671	433	11881	0.766717	1.26673	1.27 (0.91 - 1.77)	1.91432	0.166484	0	2.7557	2.18814	52	1835	107	4783	1.17464	1.17 (0.96 - 1.43)	2.57082	0.108851	0	5.11877	4.39116	153	2836	326	7098
phecode_530	Diseases of esophagus	1.204	1.20 (0.99 - 1.46)	3.54601	0.0596887	0	3.19934	2.67176	156	4720	329	11985	0.227145	1.04874	1.05 (0.77 - 1.43)	0.0922415	0.761347	0	3.12666	2.98569	59	1828	146	4744	1.32715	1.33 (1.03 - 1.70)	4.95811	0.0259686	0	3.24523	2.46498	97	2892	183	7241
phecode_735.3	Hallux valgus (Bunion)	1.2032	1.20 (0.99 - 1.47)	3.30213	0.06919	0	2.99426	2.50122	146	4730	308	12006	0.815434	1.25108	1.25 (0.96 - 1.62)	2.86727	0.0903983	0	4.66349	3.76278	88	1799	184	4706	1.16497	1.16 (0.85 - 1.60)	0.905916	0.3412	0	1.94045	1.67026	58	2931	124	7300
phecode_287.3	Thrombocytopenia	1.2009	1.20 (1.01 - 1.42)	4.45043	0.0348925	0	4.16496	3.49253	203	4671	430	11882	0.385207	1.04681	1.05 (0.75 - 1.47)	0.0697897	0.791643	0	2.54507	2.43404	48	1838	119	4770	1.25117	1.25 (1.03 - 1.52)	4.96013	0.0259383	0	5.18742	4.18968	155	2833	311	7112
phecode_214	Lipoma	1.20077	1.20 (0.99 - 1.45)	3.63925	0.0564323	0	3.38392	2.83417	165	4711	349	11965	0.97401	1.21576	1.22 (0.92 - 1.61)	1.88493	0.169775	0	3.97456	3.29243	75	1812	161	4729	1.19491	1.19 (0.93 - 1.54)	1.87941	0.170401	0	3.01104	2.53233	90	2899	188	7236
phecode_681.1	Cellulitis and abscess of fingers/toes	1.19944	1.20 (0.98 - 1.47)	3.04476	0.0809981	0	2.85128	2.3885	139	4736	294	12015	0.216584	1.39896	1.40 (1.02 - 1.92)	4.38635	0.0362277	0	3.23264	2.33224	61	1826	114	4774	1.07827	1.08 (0.82 - 1.41)	0.301275	0.583084	0	2.61044	2.42555	78	2910	180	7241
phecode_722.6	Degeneration of intervertebral disc	1.19905	1.20 (1.06 - 1.35)	8.71268	0.00316004	0	8.65819	7.32619	422	4452	902	11410	0.250078	1.12333	1.12 (0.94 - 1.34)	1.61674	0.203546	0	10.0212	9.02025	189	1697	441	4448	1.27723	1.28 (1.08 - 1.50)	8.6288	0.00330889	0	7.79786	6.21043	233	2755	461	6962
phecode_726.3	Bursitis	1.19831	1.20 (0.99 - 1.46)	3.28796	0.0697898	0	3.11731	2.61491	152	4724	322	11992	0.736089	1.25476	1.25 (0.92 - 1.70)	2.13099	0.144348	0	3.33863	2.67894	63	1824	131	4759	1.16219	1.16 (0.90 - 1.50)	1.33483	0.247948	0	2.97758	2.57274	89	2900	191	7233
phecode_726.4	Calcaneal spur; Exostosis NOS	1.18894	1.19 (1.01 - 1.40)	4.21359	0.0401014	0	4.41026	3.73559	215	4660	460	11854	0.439301	1.13284	1.13 (0.90 - 1.42)	1.14655	0.284273	0	5.93535	5.27607	112	1775	258	4632	1.27643	1.28 (1.00 - 1.62)	3.95151	0.0468293	0	3.44712	2.72091	103	2885	202	7222
phecode_562.1	Diverticulosis	1.18277	1.18 (1.07 - 1.30)	11.7156	0.000619785	0	14.397	12.4492	702	4174	1533	10781	0.0836531	1.07046	1.07 (0.91 - 1.25)	0.717745	0.396885	0	13.3015	12.5358	251	1636	613	4277	1.25625	1.26 (1.11 - 1.42)	13.5523	0.000232011	0	15.0887	12.3922	451	2538	920	6504
phecode_080	Postoperative infection	1.18135	1.18 (0.97 - 1.44)	2.74738	0.0974137	0	3.05578	2.59888	149	4727	320	11993	0.87673	1.15107	1.15 (0.86 - 1.55)	0.863892	0.352652	0	3.44462	3.00613	65	1822	147	4743	1.21178	1.21 (0.93 - 1.58)	2.03697	0.153515	0	2.8103	2.33059	84	2905	173	7250
phecode_272.9	Unspecified disorder of lipoid metabolism	1.1748	1.17 (0.97 - 1.43)	2.588	0.107676	0	3.07692	2.63115	150	4725	324	11990	0.0187714	0.832387	0.83 (0.58 - 1.19)	0.997942	0.317809	0	2.11977	2.53579	40	1847	124	4766	1.38054	1.38 (1.09 - 1.75)	7.19107	0.00732674	0	3.68139	2.69397	110	2878	200	7224
phecode_740.1	Osteoarthritis; localized	1.17472	1.17 (1.04 - 1.33)	6.74047	0.00942498	0	8.44955	7.28439	412	4464	897	11417	0.847801	1.17179	1.17 (0.98 - 1.40)	3.11561	0.0775453	0	10.5458	9.1411	199	1688	447	4443	1.18913	1.19 (1.00 - 1.41)	4.05211	0.0441161	0	7.12613	6.06142	213	2776	450	6974
phecode_756.5	Congenital osteodystrophies	1.17354	1.17 (1.00 - 1.37)	3.98398	0.0459348	0	4.88205	4.19035	238	4637	516	11798	0.795036	1.20952	1.21 (0.93 - 1.57)	2.06365	0.150848	0	4.61294	3.84458	87	1799	188	4702	1.15108	1.15 (0.94 - 1.40)	1.95039	0.162545	0	5.05186	4.4181	151	2838	328	7096
phecode_506	Empyema and pneumothorax	1.16915	1.17 (0.98 - 1.40)	3.00268	0.0831269	0	3.8146	3.28082	186	4690	404	11910	0.77637	1.13867	1.14 (0.80 - 1.62)	0.527424	0.467692	0	2.43773	2.14724	46	1841	105	4785	1.17098	1.17 (0.95 - 1.44)	2.27349	0.131603	0	4.68384	4.02748	140	2849	299	7125
phecode_722.9	Other and unspecified disc disorder	1.16783	1.17 (0.97 - 1.40)	2.76024	0.096634	0	3.54799	3.05368	173	4703	376	11937	0.793034	1.14291	1.14 (0.86 - 1.52)	0.861166	0.353413	0	3.81558	3.35447	72	1815	164	4725	1.18972	1.19 (0.94 - 1.51)	2.00276	0.157013	0	3.37906	2.8556	101	2888	212	7212
phecode_241	Nontoxic nodular goiter	1.16662	1.17 (0.92 - 1.47)	1.67535	0.195543	0	2.1534	1.85155	105	4771	228	12086	0.809066	1.21192	1.21 (0.92 - 1.59)	1.89613	0.168512	0	4.13355	3.43558	78	1809	168	4722	1.11877	1.12 (0.71 - 1.77)	0.232731	0.629506	0	0.903312	0.80819	27	2962	60	7364
phecode_741	Symptoms and disorders of the joints	1.16001	1.16 (1.03 - 1.31)	5.78228	0.0161886	0	8.51107	7.42425	415	4461	914	11397	0.650048	1.14118	1.14 (0.96 - 1.36)	2.2426	0.134255	0	10.9168	9.69722	206	1681	474	4414	1.19314	1.19 (1.01 - 1.41)	4.13365	0.0420387	0	6.99231	5.92752	209	2780	440	6983
phecode_809	Fracture of unspecified bones	1.15989	1.16 (1.01 - 1.33)	4.71235	0.0299467	0	6.83217	5.94639	333	4541	732	11578	0.180469	1.0599	1.06 (0.87 - 1.29)	0.338752	0.560551	0	8.11241	7.68916	153	1733	376	4514	1.27197	1.27 (1.06 - 1.53)	6.55755	0.010444	0	6.0241	4.79784	180	2808	356	7064
phecode_478	Throat pain	1.15718	1.16 (0.92 - 1.46)	1.52093	0.217479	0	2.17391	1.88419	106	4770	232	12081	0.767513	1.20865	1.21 (0.89 - 1.63)	1.52389	0.217032	0	3.39163	2.82266	64	1823	138	4751	1.11134	1.11 (0.77 - 1.60)	0.319368	0.571988	0	1.40515	1.26616	42	2947	94	7330
phecode_443.1	Raynaud's syndrome	1.1547	1.15 (0.87 - 1.54)	0.954759	0.328511	0	1.39459	1.21	68	4808	149	12165	0.642387	1.24776	1.25 (0.87 - 1.78)	1.49464	0.221497	0	2.43773	1.96319	46	1841	96	4794	1.03123	1.03 (0.63 - 1.70)	0.0145967	0.903836	0	0.736032	0.713901	22	2967	53	7371
phecode_246	Other disorders of thyroid	1.15091	1.15 (0.95 - 1.39)	2.13451	0.144016	0	3.3224	2.89937	162	4714	357	11956	0.939847	1.16034	1.16 (0.92 - 1.47)	1.51057	0.219053	0	5.51139	4.78625	104	1783	234	4655	1.1746	1.17 (0.86 - 1.61)	1.00391	0.316366	0	1.94045	1.65679	58	2931	123	7301
phecode_317.1	Alcoholism	1.15063	1.15 (0.98 - 1.35)	2.91828	0.087581	0	4.61633	4.03638	225	4649	497	11816	0.260444	1.33945	1.34 (0.98 - 1.84)	3.31083	0.0688248	0	3.17965	2.39313	60	1827	117	4772	1.08383	1.08 (0.90 - 1.31)	0.705669	0.400885	0	5.52394	5.11853	165	2822	380	7044
phecode_610.4	Benign neoplasm of breast	1.14992	1.15 (0.86 - 1.54)	0.862248	0.353111	0	1.33306	1.16128	65	4811	143	12171	0.0873258	1.12515	1.13 (0.83 - 1.53)	0.574171	0.448606	0	3.23264	2.88344	61	1826	141	4749	4.97286	4.97 (0.91 - 27.16)	4.22757	0.0397722	0	0.133824	0.0269397	4	2985	2	7422
phecode_800	Fracture of lower limb	1.1486	1.15 (0.93 - 1.42)	1.62538	0.202343	0	2.58462	2.25778	126	4749	278	12035	0.482162	1.0819	1.08 (0.81 - 1.45)	0.283089	0.594684	0	3.55249	3.29243	67	1819	161	4729	1.25741	1.26 (0.92 - 1.72)	2.02841	0.154382	0	1.9739	1.57618	59	2930	117	7306
phecode_939	Atopic/contact dermatitis due to other or unspecified	1.14851	1.15 (1.05 - 1.26)	8.28738	0.00399215	0	14.9928	13.3122	730	4139	1637	10660	0.334098	1.09597	1.10 (0.95 - 1.26)	1.57865	0.208955	0	16.9411	15.6903	319	1564	766	4116	1.19919	1.20 (1.06 - 1.36)	8.02021	0.00462583	0	13.7642	11.7465	411	2575	871	6544
phecode_079	Viral infection	1.14737	1.15 (1.00 - 1.32)	3.79611	0.0513719	0	6.36943	5.59714	310	4557	688	11604	0.633461	1.20715	1.21 (0.98 - 1.49)	3.03975	0.0812484	0	7.1163	5.96801	134	1749	291	4585	1.10815	1.11 (0.92 - 1.33)	1.21326	0.270688	0	5.89812	5.35329	176	2808	397	7019
phecode_572	Ascites (non malignant)	1.14722	1.15 (0.93 - 1.41)	1.69653	0.192743	0	2.74815	2.40396	134	4742	296	12017	0.514351	1.03718	1.04 (0.72 - 1.49)	0.039106	0.843239	0	2.22576	2.14768	42	1845	105	4784	1.20261	1.20 (0.93 - 1.55)	2.0573	0.151479	0	3.07795	2.57274	92	2897	191	7233
phecode_525	Other diseases of the teeth and supporting structures	1.14712	1.15 (0.92 - 1.43)	1.52147	0.217397	0	2.46103	2.1522	120	4756	265	12048	0.615093	1.22297	1.22 (0.88 - 1.70)	1.45313	0.228026	0	2.86169	2.35222	54	1833	115	4774	1.09496	1.09 (0.82 - 1.47)	0.369302	0.543385	0	2.2081	2.02047	66	2923	150	7274
phecode_801	Fracture of ankle and foot	1.1452	1.15 (0.94 - 1.39)	1.88194	0.170114	0	3.14039	2.75319	153	4719	339	11974	0.21332	1.03916	1.04 (0.80 - 1.35)	0.0826999	0.773671	0	4.35013	4.19309	82	1803	205	4684	1.32463	1.32 (0.99 - 1.77)	3.61047	0.057417	0	2.37697	1.80496	71	2916	134	7290
phecode_454.1	Varicose veins of lower extremity	1.13903	1.14 (0.94 - 1.38)	1.75927	0.184716	0	3.17884	2.80169	155	4721	345	11969	0.497184	1.06462	1.06 (0.81 - 1.40)	0.200521	0.654301	0	3.97456	3.74233	75	1812	183	4707	1.23279	1.23 (0.94 - 1.62)	2.29436	0.129845	0	2.67648	2.18211	80	2909	162	7262
phecode_594.3	Calculus of ureter	1.13471	1.13 (0.90 - 1.43)	1.16718	0.279981	0	2.21493	1.95712	108	4768	241	12073	0.446306	1.30048	1.30 (0.84 - 2.02)	1.3679	0.242173	0	1.58983	1.22699	30	1857	60	4830	1.07224	1.07 (0.82 - 1.40)	0.258512	0.611144	0	2.60957	2.43804	78	2911	181	7243
phecode_402	Elevated blood pressure reading without diagnosis of hypertension	1.13299	1.13 (0.99 - 1.30)	3.1613	0.0754032	0	6.40131	5.69271	312	4562	701	11613	0.0422149	1.32719	1.33 (1.08 - 1.62)	7.59397	0.0058564	0	8.11241	6.23722	153	1733	305	4585	0.997472	1.00 (0.83 - 1.21)	0.00068812	0.979072	0	5.32129	5.33405	159	2829	396	7028
phecode_078	Viral warts & HPV	1.13201	1.13 (0.95 - 1.35)	1.96555	0.160921	0	3.93927	3.49593	192	4682	430	11870	0.644772	1.2027	1.20 (0.90 - 1.60)	1.62157	0.202873	0	3.8176	3.19476	72	1814	156	4727	1.09077	1.09 (0.88 - 1.36)	0.605591	0.436453	0	4.01606	3.69422	120	2868	274	7143
phecode_686.1	Carbuncle and furuncle	1.13121	1.13 (0.90 - 1.43)	1.08148	0.298367	0	2.1534	1.9084	105	4771	235	12079	0.224007	1.27599	1.28 (0.94 - 1.72)	2.5218	0.112282	0	3.44462	2.71984	65	1822	133	4757	0.973677	0.97 (0.67 - 1.41)	0.0201717	0.887059	0	1.33824	1.37392	40	2949	102	7322
phecode_571.51	Cirrhosis of liver without mention of alcohol	1.12697	1.13 (0.91 - 1.39)	1.2445	0.264606	0	2.64615	2.35504	129	4746	290	12024	0.836636	1.07076	1.07 (0.71 - 1.61)	0.107381	0.743146	0	1.74973	1.63599	33	1853	80	4810	1.13993	1.14 (0.89 - 1.46)	1.0966	0.295013	0	3.21178	2.82866	96	2893	210	7214
phecode_514.2	Solitary pulmonary nodule	1.12214	1.12 (0.99 - 1.27)	3.52197	0.0605605	0	8.53158	7.67419	416	4460	945	11369	0.647681	1.16967	1.17 (0.97 - 1.41)	2.71398	0.0994724	0	9.27398	8.03681	175	1712	393	4497	1.0918	1.09 (0.93 - 1.28)	1.19287	0.274752	0	8.0629	7.43534	241	2748	552	6872
phecode_447	Other disorders of arteries and arterioles	1.12014	1.12 (0.88 - 1.42)	0.875527	0.34943	0	2.05128	1.83531	100	4775	226	12088	0.233102	1.37421	1.37 (0.93 - 2.03)	2.55269	0.110107	0	2.06787	1.51329	39	1847	74	4816	0.996711	1.00 (0.74 - 1.35)	0.000462929	0.982834	0	2.04082	2.04741	61	2928	152	7272
phecode_241.2	Nontoxic multinodular goiter	1.10975	1.11 (0.93 - 1.32)	1.33101	0.248625	0	3.75308	3.39451	183	4693	418	11896	0.606131	1.09709	1.10 (0.88 - 1.36)	0.70704	0.400428	0	6.62427	6.07362	125	1762	297	4593	1.19434	1.19 (0.87 - 1.64)	1.21686	0.269977	0	1.94045	1.62985	58	2931	121	7303
phecode_701.1	Keratoderma, acquired	1.10497	1.10 (0.88 - 1.39)	0.746755	0.387505	0	2.25641	2.04645	110	4765	252	12062	0.321209	1.25963	1.26 (0.91 - 1.74)	1.99807	0.157499	0	3.02067	2.41309	57	1830	118	4772	0.982405	0.98 (0.71 - 1.35)	0.011755	0.913662	0	1.77376	1.80496	53	2935	134	7290
phecode_189.21	Malignant neoplasm of bladder	1.10007	1.10 (0.87 - 1.39)	0.62172	0.430409	0	2.05086	1.86779	100	4776	230	12084	0.90474	1.14442	1.14 (0.62 - 2.11)	0.188233	0.664392	0	0.794913	0.695297	15	1872	34	4856	1.0794	1.08 (0.83 - 1.40)	0.336675	0.561755	0	2.84376	2.64009	85	2904	196	7228
phecode_577.1	Acute pancreatitis	1.09858	1.10 (0.88 - 1.37)	0.675311	0.411206	0	2.29696	2.09518	112	4764	258	12056	0.502643	0.992816	0.99 (0.69 - 1.43)	0.00150734	0.96903	0	2.17276	2.18814	41	1846	107	4783	1.17195	1.17 (0.88 - 1.56)	1.19064	0.275201	0	2.37538	2.03394	71	2918	151	7273
phecode_579.2	Splenomegaly	1.0981	1.10 (0.89 - 1.35)	0.779809	0.3772	0	2.68663	2.45249	131	4745	302	12012	0.982377	1.0535	1.05 (0.67 - 1.67)	0.0495489	0.82385	0	1.37785	1.30879	26	1861	64	4826	1.09927	1.10 (0.87 - 1.39)	0.630764	0.427075	0	3.51288	3.20582	105	2884	238	7186
phecode_804	Fracture of hand or wrist	1.09613	1.10 (0.87 - 1.38)	0.615895	0.432577	0	2.19532	2.00666	107	4767	247	12062	0.377487	1.23283	1.23 (0.89 - 1.72)	1.53981	0.214646	0	2.80869	2.29039	53	1834	112	4778	0.993386	0.99 (0.72 - 1.37)	0.00166797	0.967423	0	1.80783	1.81965	54	2933	135	7284
phecode_199	Neoplasm of uncertain behavior	1.09535	1.10 (0.96 - 1.25)	1.7518	0.185651	0	6.62564	6.08399	323	4552	749	11562	0.063542	0.917475	0.92 (0.73 - 1.16)	0.522716	0.469686	0	5.35525	5.80896	101	1785	284	4605	1.20036	1.20 (1.02 - 1.42)	4.66881	0.0307152	0	7.42723	6.26516	222	2767	465	6957
phecode_681.3	Cellulitis and abscess of arm/hand	1.09372	1.09 (0.89 - 1.35)	0.694099	0.404774	0	2.60566	2.38772	127	4747	294	12019	0.769022	1.05103	1.05 (0.75 - 1.48)	0.0808222	0.776186	0	2.49073	2.37267	47	1840	116	4773	1.12027	1.12 (0.86 - 1.46)	0.694162	0.404752	0	2.67827	2.39763	80	2907	178	7246
phecode_807	Fracture of ribs	1.08563	1.09 (0.86 - 1.38)	0.463128	0.496166	0	2.05086	1.89216	100	4776	233	12081	0.0331206	1.57465	1.57 (1.05 - 2.36)	4.88065	0.0271594	0	2.01378	1.28834	38	1849	63	4827	0.903853	0.90 (0.67 - 1.21)	0.454729	0.500098	0	2.07427	2.28987	62	2927	170	7254
phecode_560.4	Other intestinal obstruction	1.08288	1.08 (0.87 - 1.35)	0.490582	0.483668	0	2.31747	2.1439	113	4763	264	12050	0.968173	1.08376	1.08 (0.77 - 1.52)	0.21379	0.643813	0	2.54372	2.35174	48	1839	115	4775	1.08538	1.09 (0.81 - 1.46)	0.297511	0.585447	0	2.17464	2.007	65	2924	149	7275
phecode_689	Disorder of skin and subcutaneous tissue NOS	1.08158	1.08 (0.99 - 1.19)	2.74036	0.0978425	0	15.3026	14.3136	746	4129	1762	10548	0.688233	1.11311	1.11 (0.96 - 1.29)	1.94586	0.163034	0	14.9523	13.6401	282	1604	667	4223	1.06146	1.06 (0.94 - 1.19)	0.98221	0.321654	0	15.5236	14.7574	464	2525	1095	6325
phecode_521.1	Dental caries	1.07222	1.07 (0.89 - 1.29)	0.567349	0.451314	0	3.52821	3.2984	172	4703	406	11903	0.714876	1.0351	1.04 (0.78 - 1.37)	0.0581592	0.809429	0	3.76458	3.64157	71	1815	178	4710	1.10331	1.10 (0.87 - 1.40)	0.654864	0.418379	0	3.37906	3.07236	101	2888	228	7193
phecode_714.1	Rheumatoid arthritis	1.06987	1.07 (0.90 - 1.28)	0.56525	0.452153	0	3.75308	3.51661	183	4693	433	11880	0.459126	1.14016	1.14 (0.92 - 1.41)	1.42418	0.232717	0	6.73026	5.95214	127	1760	291	4598	0.979125	0.98 (0.72 - 1.34)	0.0175367	0.894647	0	1.87354	1.91272	56	2933	142	7282
phecode_835	Internal derangement of knee	1.06719	1.07 (0.93 - 1.22)	0.909717	0.34019	0	6.71458	6.31853	327	4543	778	11535	0.384659	1.01019	1.01 (0.83 - 1.23)	0.0102899	0.919202	0	8.01061	7.93618	151	1734	388	4501	1.13005	1.13 (0.94 - 1.36)	1.71141	0.190803	0	5.89615	5.25323	176	2809	390	7034
phecode_727.4	Ganglion and cyst of synovium, tendon, and bursa	1.06287	1.06 (0.84 - 1.34)	0.264043	0.607356	0	2.11239	1.98993	103	4773	245	12067	0.587624	1.02296	1.02 (0.75 - 1.39)	0.0207773	0.885387	0	3.07366	3.00675	58	1829	147	4742	1.1425	1.14 (0.80 - 1.63)	0.540161	0.462366	0	1.50552	1.32022	45	2944	98	7325
phecode_840	Sprains and strains	1.06138	1.06 (0.94 - 1.20)	0.926381	0.335805	0	8.28196	7.84059	403	4463	964	11331	0.879907	1.05337	1.05 (0.87 - 1.27)	0.296543	0.586058	0	8.97981	8.56382	169	1713	418	4463	1.07034	1.07 (0.91 - 1.26)	0.698788	0.403191	0	7.84182	7.36445	234	2750	546	6868
phecode_726.2	Synoviopathy	1.05593	1.06 (0.84 - 1.32)	0.222781	0.636929	0	2.23544	2.11954	109	4767	261	12053	0.488346	0.971091	0.97 (0.69 - 1.37)	0.0274879	0.868318	0	2.38474	2.45399	45	1842	120	4770	1.13017	1.13 (0.84 - 1.52)	0.646332	0.421427	0	2.14118	1.89925	64	2925	141	7283
phecode_1010	Other tests	1.0553	1.06 (0.99 - 1.13)	2.43171	0.118903	0	40.8969	39.6025	1988	2873	4862	7415	0.0873591	0.991305	0.99 (0.89 - 1.10)	0.0252526	0.873739	0	42.5906	42.8043	799	1077	2082	2782	1.1033	1.10 (1.01 - 1.20)	4.89866	0.0268776	0	39.8325	37.5017	1189	1796	2780	4633
phecode_726	Peripheral enthesopathies and allied syndromes	1.03727	1.04 (0.92 - 1.17)	0.333961	0.563336	0	7.81378	7.55422	381	4495	930	11381	0.352149	1.12354	1.12 (0.93 - 1.35)	1.49772	0.221022	0	9.16799	8.24299	173	1714	403	4486	0.978557	0.98 (0.83 - 1.16)	0.0651731	0.798499	0	6.95885	7.10051	208	2781	527	6895
phecode_433.5	Cerebral aneurysm	1.03306	1.03 (0.77 - 1.38)	0.0481727	0.826274	0	1.33333	1.29121	65	4810	159	12155	0.187353	1.24134	1.24 (0.85 - 1.81)	1.27592	0.258659	0	2.17391	1.75869	41	1845	86	4804	0.815099	0.82 (0.51 - 1.30)	0.751112	0.386124	0	0.802944	0.983297	24	2965	73	7351
phecode_733	Other disorders of bone and cartilage	1.03049	1.03 (0.91 - 1.17)	0.225337	0.635003	0	7.81538	7.60172	381	4494	936	11377	0.3682	1.09717	1.10 (0.94 - 1.28)	1.38707	0.238901	0	14.0509	12.9679	265	1621	634	4255	0.952176	0.95 (0.77 - 1.18)	0.193385	0.660114	0	3.8809	4.06789	116	2873	302	7122
phecode_727.6	Rupture of tendon, nontraumatic	1.02997	1.03 (0.86 - 1.23)	0.106308	0.744388	0	3.65128	3.54881	178	4697	437	11877	0.619237	1.1018	1.10 (0.82 - 1.48)	0.4088	0.522579	0	3.39163	3.08793	64	1823	151	4739	0.989985	0.99 (0.79 - 1.24)	0.00794229	0.928987	0	3.81526	3.85237	114	2874	286	7138
phecode_110.1	Dermatophytosis	1.02881	1.03 (0.83 - 1.28)	0.0638244	0.80055	0	2.33894	2.27494	114	4760	280	12028	0.921942	1.02538	1.03 (0.74 - 1.42)	0.0231931	0.878956	0	2.81018	2.74253	53	1833	134	4752	1.0386	1.04 (0.77 - 1.40)	0.0604648	0.805763	0	2.0415	1.96712	61	2927	146	7276
phecode_803.2	Fracture of radius and ulna	1.02701	1.03 (0.80 - 1.32)	0.0431702	0.835405	0	1.78498	1.73885	87	4787	214	12093	0.493649	0.965906	0.97 (0.69 - 1.36)	0.0401579	0.841172	0	2.49205	2.57774	47	1839	126	4762	1.13035	1.13 (0.78 - 1.65)	0.408022	0.522975	0	1.33869	1.18614	40	2948	88	7331
phecode_714	Rheumatoid arthritis and other inflammatory polyarthropathies	1.02598	1.03 (0.79 - 1.33)	0.0368252	0.847821	0	1.64069	1.59981	80	4796	197	12117	0.772209	1.07023	1.07 (0.78 - 1.48)	0.171253	0.679001	0	2.86169	2.67894	54	1833	131	4759	0.978267	0.98 (0.62 - 1.54)	0.00892648	0.924728	0	0.869856	0.889009	26	2963	66	7358
phecode_241.1	Nontoxic uninodular goiter	1.02129	1.02 (0.87 - 1.20)	0.0667386	0.796146	0	4.5324	4.4421	221	4655	547	11767	0.562264	1.07597	1.08 (0.88 - 1.31)	0.515361	0.472827	0	7.79014	7.28016	147	1740	356	4534	0.961343	0.96 (0.73 - 1.26)	0.0808335	0.776171	0	2.47574	2.57274	74	2915	191	7233
phecode_228	Hemangioma and lymphangioma, any site	1.01434	1.01 (0.84 - 1.22)	0.0219959	0.882098	0	3.21985	3.17576	157	4719	391	11921	0.572615	1.0908	1.09 (0.82 - 1.46)	0.349289	0.554516	0	3.6036	3.31356	68	1819	162	4727	0.964111	0.96 (0.75 - 1.24)	0.0830486	0.773208	0	2.97758	3.08501	89	2900	229	7194
phecode_830	Dislocation	1.00974	1.01 (0.87 - 1.17)	0.0168125	0.896833	0	5.4359	5.3863	265	4610	663	11646	0.332755	0.935807	0.94 (0.75 - 1.17)	0.348542	0.55494	0	6.09433	6.48527	115	1772	317	4571	1.08076	1.08 (0.89 - 1.32)	0.600409	0.438422	0	5.02008	4.66244	150	2838	346	7075
phecode_173	Neoplasm of uncertain behavior of skin	1.00627	1.01 (0.87 - 1.16)	0.00757019	0.930666	0	5.90648	5.87184	288	4588	723	11590	0.00379335	1.35264	1.35 (1.07 - 1.72)	6.20733	0.0127222	0	5.72337	4.29536	108	1779	210	4679	0.863265	0.86 (0.72 - 1.03)	2.70463	0.100057	0	6.02208	6.91002	180	2809	513	6911
phecode_260.6	Anorexia	1.00485	1.00 (0.80 - 1.26)	0.00181785	0.965991	0	2.27646	2.26571	111	4765	279	12035	0.729271	0.971138	0.97 (0.68 - 1.39)	0.0256128	0.87285	0	2.22576	2.29039	42	1845	112	4778	1.02685	1.03 (0.77 - 1.36)	0.0334933	0.854789	0	2.30846	2.24946	69	2920	167	7257
phecode_244.1	Secondary hypothyroidism	1.00297	1.00 (0.78 - 1.30)	0.00051457	0.981902	0	1.70221	1.69726	83	4793	209	12105	0.599836	1.0817	1.08 (0.76 - 1.54)	0.191454	0.661709	0	2.38474	2.20859	45	1842	108	4782	0.933646	0.93 (0.64 - 1.36)	0.128522	0.719969	0	1.27133	1.36045	38	2951	101	7323
phecode_270.32	Paraproteinemia	0.996284	1.00 (0.79 - 1.26)	0.000982828	0.97499	0	2.07137	2.07893	101	4775	256	12058	0.253305	1.22993	1.23 (0.82 - 1.85)	1.00343	0.316482	0	1.8548	1.51329	35	1852	74	4816	0.898467	0.90 (0.68 - 1.19)	0.543082	0.461158	0	2.2081	2.45151	66	2923	182	7242
phecode_550.1	Inguinal hernia	0.987258	0.99 (0.84 - 1.17)	0.0229937	0.879474	0	4.16325	4.21471	203	4673	519	11795	0.979293	1.0368	1.04 (0.53 - 2.03)	0.0111253	0.915998	0	0.63593	0.613497	12	1875	30	4860	0.968107	0.97 (0.81 - 1.15)	0.13501	0.713293	0	6.3901	6.58675	191	2798	489	6935
phecode_805	Fracture of vertebral column without mention of spinal cord injury	0.984418	0.98 (0.78 - 1.24)	0.0175497	0.894608	0	2.07137	2.10347	101	4775	259	12054	0.831965	1.02282	1.02 (0.72 - 1.46)	0.0153456	0.901412	0	2.27875	2.22904	43	1844	109	4781	0.959477	0.96 (0.71 - 1.30)	0.0701803	0.791074	0	1.94045	2.02075	58	2931	150	7273
phecode_702.2	Seborrheic keratosis	0.970121	0.97 (0.87 - 1.08)	0.330948	0.565101	0	11.5669	11.8808	564	4312	1463	10851	0.503846	0.944082	0.94 (0.79 - 1.12)	0.423048	0.51542	0	10.3339	10.8793	195	1692	532	4358	0.982247	0.98 (0.86 - 1.12)	0.0742751	0.785211	0	12.3453	12.5404	369	2620	931	6493
phecode_317	Alcohol-related disorders	0.962454	0.96 (0.77 - 1.20)	0.114982	0.734542	0	2.27646	2.36316	111	4765	291	12023	0.067052	1.36763	1.37 (0.88 - 2.12)	1.97772	0.15963	0	1.64282	1.20654	31	1856	59	4831	0.852527	0.85 (0.66 - 1.10)	1.47497	0.224563	0	2.67648	3.125	80	2909	232	7192
phecode_228.1	Hemangioma of skin and subcutaneous tissue	0.959042	0.96 (0.84 - 1.09)	0.418701	0.517586	0	7.32158	7.61046	357	4519	937	11375	0.263211	0.885843	0.89 (0.72 - 1.09)	1.31136	0.252149	0	6.83625	7.64983	129	1758	374	4515	1.0062	1.01 (0.86 - 1.18)	0.00572685	0.939677	0	7.62797	7.58453	228	2761	563	6860
phecode_947	Urticaria	0.956188	0.96 (0.74 - 1.23)	0.11874	0.730405	0	1.70256	1.77919	83	4792	219	12090	0.223117	0.865417	0.87 (0.63 - 1.19)	0.791519	0.373641	0	2.75716	3.17233	52	1834	155	4731	1.20504	1.21 (0.78 - 1.85)	0.721432	0.395674	0	1.03714	0.862185	31	2958	64	7359
phecode_070.9	Hepatitis NOS	0.954792	0.95 (0.81 - 1.13)	0.286205	0.592662	0	3.93846	4.11726	192	4683	507	11807	0.145729	1.13669	1.14 (0.85 - 1.52)	0.761515	0.382855	0	3.6566	3.23108	69	1818	158	4732	0.870325	0.87 (0.71 - 1.07)	1.6819	0.194673	0	4.11647	4.70097	123	2865	349	7075
phecode_841	Sprains and strains of back and neck	0.950764	0.95 (0.76 - 1.19)	0.18843	0.664226	0	2.13509	2.24317	104	4767	276	12028	0.852986	0.951353	0.95 (0.71 - 1.27)	0.112386	0.737444	0	3.39523	3.56265	64	1821	174	4710	0.974136	0.97 (0.67 - 1.41)	0.0194648	0.889042	0	1.33958	1.37466	40	2946	102	7318
phecode_573	Other disorders of liver	0.940815	0.94 (0.81 - 1.09)	0.642252	0.422896	0	5.12821	5.43328	250	4625	669	11644	0.365991	1.02173	1.02 (0.81 - 1.29)	0.032008	0.85801	0	5.40541	5.29652	102	1785	259	4631	0.891381	0.89 (0.73 - 1.08)	1.36567	0.242557	0	4.95315	5.52337	148	2840	410	7013
phecode_695.3	Rosacea	0.938854	0.94 (0.78 - 1.14)	0.418873	0.5175	0	3.05578	3.24834	149	4727	400	11914	0.643519	0.907356	0.91 (0.70 - 1.18)	0.516297	0.472426	0	4.08055	4.47853	77	1810	219	4671	0.987725	0.99 (0.75 - 1.30)	0.00766799	0.930221	0	2.40883	2.43804	72	2917	181	7243
phecode_172.2	Other non-epithelial cancer of skin	0.931544	0.93 (0.82 - 1.05)	1.28668	0.25666	0	7.81378	8.3401	381	4495	1027	11287	0.569086	0.995075	1.00 (0.80 - 1.24)	0.001917	0.965077	0	6.14732	6.17587	116	1771	302	4588	0.898899	0.90 (0.78 - 1.04)	2.00536	0.156744	0	8.86584	9.76562	265	2724	725	6699
phecode_555.2	Ulcerative colitis	0.928571	0.93 (0.68 - 1.27)	0.2105	0.646376	0	1.08696	1.16959	53	4823	144	12168	0.218214	1.16393	1.16 (0.73 - 1.85)	0.408986	0.522485	0	1.37785	1.18609	26	1861	58	4832	0.77757	0.78 (0.50 - 1.20)	1.29469	0.255185	0	0.903312	1.15872	27	2962	86	7336
phecode_701.2	Scar conditions and fibrosis of skin	0.927224	0.93 (0.82 - 1.04)	1.53564	0.215268	0	8.24615	8.83619	402	4473	1088	11225	0.881134	0.947731	0.95 (0.79 - 1.14)	0.316985	0.573425	0	8.74404	9.182	165	1722	449	4441	0.914624	0.91 (0.78 - 1.07)	1.26578	0.260559	0	7.93173	8.60838	237	2751	639	6784
phecode_216	Benign neoplasm of skin	0.920641	0.92 (0.83 - 1.02)	2.56235	0.109436	0	11.9869	12.887	584	4288	1586	10721	0.0941544	0.83161	0.83 (0.70 - 0.98)	4.66275	0.0308237	0	10.8696	12.789	205	1681	625	4262	0.977102	0.98 (0.86 - 1.11)	0.127227	0.721325	0	12.6926	12.9515	379	2607	961	6459
phecode_595	Hydronephrosis	0.908253	0.91 (0.74 - 1.11)	0.874063	0.349833	0	2.70714	2.97247	132	4744	366	11947	0.955298	0.911156	0.91 (0.64 - 1.30)	0.268983	0.604014	0	2.27875	2.4954	43	1844	122	4767	0.903081	0.90 (0.71 - 1.16)	0.65751	0.41744	0	2.97758	3.28664	89	2900	244	7180
phecode_217.1	Nevus, non-neoplastic	0.906976	0.91 (0.77 - 1.07)	1.38819	0.238712	0	4.24615	4.66136	207	4668	574	11740	0.514493	0.977202	0.98 (0.77 - 1.24)	0.036555	0.848374	0	5.30223	5.41922	100	1786	265	4625	0.854882	0.85 (0.68 - 1.07)	1.8845	0.169824	0	3.57979	4.16218	107	2882	309	7115
phecode_240	Simple and unspecified goiter	0.900807	0.90 (0.73 - 1.11)	0.994262	0.318703	0	2.60459	2.88313	127	4749	355	11958	0.396612	0.864345	0.86 (0.67 - 1.11)	1.29103	0.255858	0	4.5045	5.17488	85	1802	253	4636	1.02305	1.02 (0.71 - 1.47)	0.0152401	0.90175	0	1.40515	1.37392	42	2947	102	7322
phecode_348.2	Cerebral edema and compression of brain	0.900001	0.90 (0.65 - 1.24)	0.413179	0.52036	0	1.04637	1.16128	51	4823	143	12171	0.90499	0.875454	0.88 (0.54 - 1.41)	0.300666	0.583465	0	1.21951	1.39059	23	1863	68	4822	0.926901	0.93 (0.60 - 1.43)	0.11641	0.732961	0	0.937082	1.01024	28	2960	75	7349
phecode_743.9	Osteopenia or other disorder of bone and cartilage	0.873853	0.87 (0.77 - 0.99)	4.32486	0.0375594	0	7.10035	8.0429	346	4527	990	11319	0.804301	0.882487	0.88 (0.76 - 1.03)	2.50812	0.113261	0	13.2626	14.7678	250	1635	722	4167	0.885861	0.89 (0.70 - 1.12)	1.00487	0.316136	0	3.21285	3.61186	96	2892	268	7152
phecode_611.3	Lump or mass in breast	0.870819	0.87 (0.75 - 1.01)	3.22592	0.0724811	0	4.90156	5.58804	239	4637	688	11624	0.0094419	0.838209	0.84 (0.71 - 0.99)	4.49669	0.0339605	0	11.5527	13.482	218	1669	659	4229	1.80425	1.80 (1.03 - 3.17)	4.33968	0.037234	0	0.702576	0.390625	21	2968	29	7395
phecode_555.1	Regional enteritis	0.868664	0.87 (0.63 - 1.20)	0.74496	0.388077	0	1.04594	1.20218	51	4825	148	12163	0.445988	1.00317	1.00 (0.62 - 1.61)	0.000170974	0.989567	0	1.27186	1.26789	24	1863	62	4828	0.777464	0.78 (0.50 - 1.20)	1.2961	0.254926	0	0.903312	1.15887	27	2962	86	7335
phecode_938.2	Chronic dermatitis due to solar radiation	0.864002	0.86 (0.76 - 0.99)	4.619	0.0316196	0	6.37818	7.30875	311	4565	900	11414	0.277011	0.781136	0.78 (0.61 - 1.00)	3.71551	0.0539092	0	4.39852	5.56237	83	1804	272	4618	0.893639	0.89 (0.76 - 1.05)	1.95089	0.162491	0	7.62797	8.45905	228	2761	628	6796
phecode_193	Thyroid cancer	0.862253	0.86 (0.68 - 1.10)	1.41535	0.234171	0	1.80476	2.08706	88	4788	257	12057	0.344098	0.971044	0.97 (0.69 - 1.36)	0.0293693	0.863929	0	2.54372	2.61759	48	1839	128	4762	0.767045	0.77 (0.54 - 1.10)	2.12877	0.144557	0	1.33824	1.73761	40	2949	129	7295
phecode_289.4	Lymphadenitis	0.859063	0.86 (0.76 - 0.97)	5.64216	0.0175336	0	7.28205	8.37667	355	4520	1031	11277	0.0698617	0.996696	1.00 (0.82 - 1.22)	0.00105194	0.974126	0	7.63116	7.65452	144	1743	374	4512	0.782364	0.78 (0.67 - 0.92)	8.93579	0.00279637	0	7.06158	8.85206	211	2777	657	6765
phecode_172.3	Carcinoma in situ of skin	0.857663	0.86 (0.69 - 1.07)	1.82497	0.176722	0	2.17391	2.52558	106	4770	311	12003	0.659313	0.805237	0.81 (0.51 - 1.28)	0.850238	0.356485	0	1.27186	1.57464	24	1863	77	4813	0.866726	0.87 (0.67 - 1.12)	1.20877	0.271575	0	2.74339	3.15194	82	2907	234	7190
phecode_288.11	Neutropenia	0.8517	0.85 (0.69 - 1.05)	2.32793	0.127071	0	2.54307	2.97271	124	4752	366	11946	0.340785	0.745588	0.75 (0.52 - 1.06)	2.62976	0.104878	0	2.11977	2.82266	40	1847	138	4751	0.912492	0.91 (0.71 - 1.18)	0.500276	0.479379	0	2.8103	3.07153	84	2905	228	7195
phecode_694.2	Other dyschromia	0.84791	0.85 (0.76 - 0.95)	8.31771	0.00392604	0	9.2904	10.7772	453	4423	1327	10986	0.127493	0.779838	0.78 (0.65 - 0.93)	7.561	0.0059645	0	9.37997	11.7178	177	1710	573	4317	0.899806	0.90 (0.78 - 1.04)	2.03998	0.153212	0	9.23386	10.1576	276	2713	754	6669
phecode_706.2	Sebaceous cyst	0.843266	0.84 (0.73 - 0.98)	5.09557	0.023987	0	5.06771	5.95354	247	4627	733	11579	0.348377	0.781869	0.78 (0.62 - 0.98)	4.4356	0.0351968	0	5.35525	6.74847	101	1785	330	4560	0.894744	0.89 (0.74 - 1.09)	1.2601	0.261632	0	4.88621	5.4298	146	2842	403	7019
phecode_743.2	Pathologic fracture	0.843003	0.84 (0.65 - 1.10)	1.63746	0.200674	0	1.55865	1.84358	76	4800	227	12086	0.745794	0.816928	0.82 (0.56 - 1.18)	1.15874	0.281726	0	2.01378	2.45399	38	1849	120	4770	0.880449	0.88 (0.61 - 1.28)	0.449188	0.502721	0	1.27133	1.44147	38	2951	107	7316
phecode_702.1	Actinic keratosis	0.831647	0.83 (0.74 - 0.93)	9.91584	0.00163863	0	8.77769	10.3703	428	4448	1277	11037	0.966702	0.850188	0.85 (0.67 - 1.08)	1.83794	0.175192	0	5.19343	6.05317	98	1789	296	4594	0.815107	0.82 (0.71 - 0.93)	9.14718	0.00249102	0	11.0405	13.2139	330	2659	981	6443
phecode_195.1	Malignant neoplasm, other	0.783148	0.78 (0.65 - 0.95)	6.24924	0.0124246	0	2.89171	3.66309	141	4735	451	11861	0.914662	0.793566	0.79 (0.58 - 1.08)	2.14817	0.14274	0	2.86169	3.57946	54	1833	175	4714	0.776312	0.78 (0.61 - 0.99)	4.12949	0.0421422	0	2.91067	3.71817	87	2902	276	7147
phecode_153.2	Colon cancer	0.76943	0.77 (0.61 - 0.97)	4.91816	0.0265758	0	1.94832	2.51746	95	4781	310	12004	0.60313	0.707524	0.71 (0.48 - 1.04)	3.06836	0.0798299	0	1.74881	2.45399	33	1854	120	4770	0.80648	0.81 (0.60 - 1.08)	2.12264	0.145136	0	2.07427	2.55927	62	2927	190	7234
phecode_191	Manlignant and unknown neoplasms of brain and nervous system	0.730704	0.73 (0.52 - 1.02)	3.42599	0.0641777	0	0.922888	1.25873	45	4831	155	12159	0.173262	0.992384	0.99 (0.57 - 1.71)	0.000753431	0.978102	0	0.953895	0.961145	18	1869	47	4843	0.617488	0.62 (0.40 - 0.94)	5.0638	0.0244305	0	0.903312	1.45474	27	2962	108	7316
phecode_938	Dermatitis due to solar radiation	0.690586	0.69 (0.53 - 0.89)	8.11636	0.00438676	0	1.55865	2.24135	76	4800	276	12038	0.647148	0.755141	0.76 (0.51 - 1.11)	2.04667	0.152539	0	1.8018	2.37219	34	1853	116	4774	0.647031	0.65 (0.46 - 0.91)	6.30182	0.0120614	0	1.40515	2.15517	42	2947	160	7264
phecode_335	Multiple sclerosis	0.684746	0.68 (0.48 - 0.97)	4.52151	0.0334713	0	0.820513	1.19376	40	4835	147	12167	0.947264	0.679737	0.68 (0.43 - 1.07)	2.8245	0.0928359	0	1.27253	1.86094	24	1862	91	4799	0.708087	0.71 (0.41 - 1.24)	1.48864	0.222428	0	0.535296	0.75431	16	2973	56	7368
phecode_172.11	Melanomas of skin	0.673412	0.67 (0.52 - 0.88)	8.47713	0.0035964	0	1.41509	2.08706	69	4807	257	12057	0.245065	0.850065	0.85 (0.53 - 1.35)	0.471287	0.492396	0	1.27186	1.49284	24	1863	73	4817	0.601444	0.60 (0.43 - 0.84)	9.3788	0.00219509	0	1.50552	2.47845	45	2944	184	7240
phecode_195	Cancer, suspected or other	0.668337	0.67 (0.51 - 0.88)	8.31957	0.00392201	0	1.33306	1.98148	65	4811	244	12070	0.827379	0.697173	0.70 (0.42 - 1.15)	2.04644	0.152562	0	1.05988	1.51329	20	1867	74	4816	0.652234	0.65 (0.47 - 0.91)	6.48346	0.0108883	0	1.50552	2.28987	45	2944	170	7254
phecode_165.1	Cancer of bronchus; lung	0.642485	0.64 (0.52 - 0.80)	16.0492	6.17191e-05	0	2.1329	3.28082	104	4772	404	11910	0.0973758	0.799474	0.80 (0.58 - 1.10)	1.8646	0.172095	0	2.64971	3.29243	50	1837	161	4729	0.543706	0.54 (0.40 - 0.73)	16.5411	4.76067e-05	0	1.80662	3.27317	54	2935	243	7181
phecode_070.3	Viral hepatitis C	0.640041	0.64 (0.50 - 0.81)	13.5792	0.000228705	0	1.76374	2.7286	86	4790	336	11978	0.00340088	1.15403	1.15 (0.74 - 1.81)	0.392802	0.53083	0	1.48384	1.28834	28	1859	63	4827	0.518342	0.52 (0.39 - 0.69)	20.8868	4.8724e-06	1	1.94045	3.67726	58	2931	273	7151
phecode_990	Effects radiation NOS	0.634363	0.63 (0.51 - 0.80)	15.6049	7.80538e-05	0	1.94832	3.03719	95	4781	374	11940	0.330378	0.73814	0.74 (0.51 - 1.07)	2.61363	0.105949	0	1.96078	2.63804	37	1850	129	4761	0.579842	0.58 (0.43 - 0.77)	13.9446	0.000188277	0	1.94045	3.30011	58	2931	245	7179
phecode_202.2	Non-Hodgkins lymphoma	0.530542	0.53 (0.41 - 0.69)	23.5479	1.21845e-06	1	1.4356	2.67197	70	4806	329	11984	0.586826	0.596262	0.60 (0.36 - 0.98)	4.16668	0.0412266	0	1.00689	1.67723	19	1868	82	4807	0.504388	0.50 (0.37 - 0.68)	20.1378	7.2059e-06	1	1.70626	3.32705	51	2938	247	7177
phecode_198	Secondary malignant neoplasm	0.478583	0.48 (0.36 - 0.64)	26.7527	2.31229e-07	1	1.16899	2.41189	57	4819	297	12017	0.285105	0.372402	0.37 (0.22 - 0.64)	13.6872	0.000215918	0	0.794913	2.10634	15	1872	103	4787	0.531136	0.53 (0.38 - 0.74)	14.0391	0.000179053	0	1.40515	2.61315	42	2947	194	7230
phecode_198.1	Secondary malignancy of lymph nodes	0.407829	0.41 (0.30 - 0.56)	33.5376	6.99013e-09	1	0.943396	2.28196	46	4830	281	12033	0.167447	0.534949	0.53 (0.33 - 0.87)	6.60376	0.0101764	0	1.05988	1.96319	20	1867	96	4794	0.343359	0.34 (0.23 - 0.52)	28.2427	1.07015e-07	1	0.869856	2.49192	26	2963	185	7239
phecode_198.6	Secondary malignancy of bone	0.372825	0.37 (0.26 - 0.54)	29.9913	4.33998e-08	1	0.676784	1.79485	33	4843	221	12092	0.213108	0.236781	0.24 (0.10 - 0.55)	13.4319	0.00024738	0	0.317965	1.32924	6	1881	65	4825	0.424629	0.42 (0.28 - 0.64)	17.7199	2.5594e-05	1	0.903312	2.10158	27	2962	156	7267
phecode_174.1	Breast cancer [female]	NA	NA	NA	NA	NA	NA	NA	NA	NA	NA	NA	NA	0.753697	0.75 (0.57 - 1.00)	3.89136	0.0485352	0	3.44462	4.51943	65	1822	221	4669	NA	NA	NA	NA	NA	NA	NA	NA	NA	NA	NA
phecode_174.11	Malignant neoplasm of female breast	NA	NA	NA	NA	NA	NA	NA	NA	NA	NA	NA	NA	0.761447	0.76 (0.65 - 0.90)	10.9366	0.000942821	0	11.5527	14.6421	218	1669	716	4174	NA	NA	NA	NA	NA	NA	NA	NA	NA	NA	NA
phecode_180.3	Cervical intraepithelial neoplasia [CIN] [Cervical dysplasia]	NA	NA	NA	NA	NA	NA	NA	NA	NA	NA	NA	NA	0.717105	0.72 (0.53 - 0.96)	4.88426	0.0271026	0	3.07366	4.23486	58	1829	207	4681	NA	NA	NA	NA	NA	NA	NA	NA	NA	NA	NA
phecode_185	Cancer of prostate	NA	NA	NA	NA	NA	NA	NA	NA	NA	NA	NA	NA	NA	NA	NA	NA	NA	NA	NA	NA	NA	NA	NA	0.681382	0.68 (0.60 - 0.78)	32.0586	1.49588e-08	1	10.5052	14.6956	314	2675	1091	6333
phecode_218.1	Uterine leiomyoma	NA	NA	NA	NA	NA	NA	NA	NA	NA	NA	NA	NA	1.07368	1.07 (0.90 - 1.29)	0.595874	0.440157	0	9.75093	9.14297	184	1703	447	4442	NA	NA	NA	NA	NA	NA	NA	NA	NA	NA	NA
phecode_256.4	Polycystic ovaries	NA	NA	NA	NA	NA	NA	NA	NA	NA	NA	NA	NA	2.76667	2.77 (2.03 - 3.78)	44.279	2.84749e-11	1	4.40085	1.63666	83	1803	80	4808	NA	NA	NA	NA	NA	NA	NA	NA	NA	NA	NA
phecode_600	Hyperplasia of prostate	NA	NA	NA	NA	NA	NA	NA	NA	NA	NA	NA	NA	NA	NA	NA	NA	NA	NA	NA	NA	NA	NA	NA	1.38389	1.38 (1.25 - 1.53)	41.2561	1.33537e-10	1	26.0288	20.2721	778	2211	1505	5919
phecode_605	Erectile dysfunction [ED]	NA	NA	NA	NA	NA	NA	NA	NA	NA	NA	NA	NA	NA	NA	NA	NA	NA	NA	NA	NA	NA	NA	NA	1.57254	1.57 (1.40 - 1.76)	61.4754	4.48318e-15	1	18.9696	12.958	567	2422	962	6462
phecode_608	Other disorders of male genital organs	NA	NA	NA	NA	NA	NA	NA	NA	NA	NA	NA	NA	NA	NA	NA	NA	NA	NA	NA	NA	NA	NA	NA	1.36881	1.37 (1.16 - 1.62)	13.3365	0.000260283	0	7.42723	5.53684	222	2767	411	7012
phecode_610.1	Cystic mastopathy	NA	NA	NA	NA	NA	NA	NA	NA	NA	NA	NA	NA	0.860967	0.86 (0.69 - 1.08)	1.73707	0.18751	0	5.82936	6.70757	110	1777	328	4562	NA	NA	NA	NA	NA	NA	NA	NA	NA	NA	NA
phecode_612.2	Hypertrophy of breast (Gynecomastia)	NA	NA	NA	NA	NA	NA	NA	NA	NA	NA	NA	NA	1.26314	1.26 (0.89 - 1.79)	1.72951	0.188473	0	2.54372	2.02454	48	1839	99	4791	NA	NA	NA	NA	NA	NA	NA	NA	NA	NA	NA
phecode_613.5	Mastodynia	NA	NA	NA	NA	NA	NA	NA	NA	NA	NA	NA	NA	1.10316	1.10 (0.90 - 1.35)	0.938379	0.332695	0	7.94913	7.25971	150	1737	355	4535	NA	NA	NA	NA	NA	NA	NA	NA	NA	NA	NA
phecode_613.7	Other signs and symptoms in breast	NA	NA	NA	NA	NA	NA	NA	NA	NA	NA	NA	NA	1.02208	1.02 (0.81 - 1.29)	0.0336292	0.854498	0	5.51139	5.39877	104	1783	264	4626	NA	NA	NA	NA	NA	NA	NA	NA	NA	NA	NA
phecode_614.51	Cervicitis and endocervicitis	NA	NA	NA	NA	NA	NA	NA	NA	NA	NA	NA	NA	0.775606	0.78 (0.58 - 1.05)	2.79601	0.0944994	0	3.07366	3.92799	58	1829	192	4696	NA	NA	NA	NA	NA	NA	NA	NA	NA	NA	NA
phecode_614.52	Vaginitis and vulvovaginitis	NA	NA	NA	NA	NA	NA	NA	NA	NA	NA	NA	NA	1.33903	1.34 (1.09 - 1.64)	8.007	0.00465968	0	8.06366	6.14754	152	1733	300	4580	NA	NA	NA	NA	NA	NA	NA	NA	NA	NA	NA
phecode_615	Endometriosis	NA	NA	NA	NA	NA	NA	NA	NA	NA	NA	NA	NA	1.30092	1.30 (0.99 - 1.70)	3.70004	0.0544111	0	4.39852	3.41583	83	1804	167	4722	NA	NA	NA	NA	NA	NA	NA	NA	NA	NA	NA
phecode_617	Disorders secondary to childbirth, surgery, trauma	NA	NA	NA	NA	NA	NA	NA	NA	NA	NA	NA	NA	1.64219	1.64 (1.26 - 2.14)	13.6253	0.00022316	0	4.87546	3.02658	92	1795	148	4742	NA	NA	NA	NA	NA	NA	NA	NA	NA	NA	NA
phecode_618.1	Prolapse of vaginal walls	NA	NA	NA	NA	NA	NA	NA	NA	NA	NA	NA	NA	1.10719	1.11 (0.83 - 1.48)	0.464002	0.49576	0	3.49762	3.16973	66	1821	155	4735	NA	NA	NA	NA	NA	NA	NA	NA	NA	NA	NA
phecode_619.2	Disorders of uterus, NEC	NA	NA	NA	NA	NA	NA	NA	NA	NA	NA	NA	NA	1.18313	1.18 (0.94 - 1.49)	2.09596	0.147689	0	6.04134	5.15443	114	1773	252	4637	NA	NA	NA	NA	NA	NA	NA	NA	NA	NA	NA
phecode_619.3	Noninflammatory disorders of cervix	NA	NA	NA	NA	NA	NA	NA	NA	NA	NA	NA	NA	1.08306	1.08 (0.83 - 1.41)	0.344746	0.557102	0	4.23953	3.92718	80	1807	192	4697	NA	NA	NA	NA	NA	NA	NA	NA	NA	NA	NA
phecode_619.4	Noninflammatory disorders of vagina	NA	NA	NA	NA	NA	NA	NA	NA	NA	NA	NA	NA	1.4208	1.42 (1.09 - 1.86)	6.58759	0.0102692	0	4.5045	3.21326	85	1802	157	4729	NA	NA	NA	NA	NA	NA	NA	NA	NA	NA	NA
phecode_622.1	Polyp of corpus uteri	NA	NA	NA	NA	NA	NA	NA	NA	NA	NA	NA	NA	1.23157	1.23 (0.93 - 1.63)	2.13519	0.143952	0	3.97456	3.25153	75	1812	159	4731	NA	NA	NA	NA	NA	NA	NA	NA	NA	NA	NA
phecode_624.9	stress incontinence, female	NA	NA	NA	NA	NA	NA	NA	NA	NA	NA	NA	NA	1.31849	1.32 (1.06 - 1.63)	6.45984	0.0110339	0	7.15421	5.52147	135	1752	270	4620	NA	NA	NA	NA	NA	NA	NA	NA	NA	NA	NA
phecode_625	Pain and other symptoms associated with female genital organs	NA	NA	NA	NA	NA	NA	NA	NA	NA	NA	NA	NA	1.06386	1.06 (0.88 - 1.29)	0.396749	0.528773	0	8.43054	7.96478	159	1727	389	4495	NA	NA	NA	NA	NA	NA	NA	NA	NA	NA	NA
phecode_625.1	Dyspareunia	NA	NA	NA	NA	NA	NA	NA	NA	NA	NA	NA	NA	1.19305	1.19 (0.87 - 1.63)	1.24636	0.26425	0	3.17965	2.67894	60	1827	131	4759	NA	NA	NA	NA	NA	NA	NA	NA	NA	NA	NA
phecode_626.11	Absent or infrequent menstruation	NA	NA	NA	NA	NA	NA	NA	NA	NA	NA	NA	NA	1.26034	1.26 (1.01 - 1.57)	4.1922	0.0406104	0	6.5252	5.24805	123	1762	256	4622	NA	NA	NA	NA	NA	NA	NA	NA	NA	NA	NA
phecode_626.12	Excessive or frequent menstruation	NA	NA	NA	NA	NA	NA	NA	NA	NA	NA	NA	NA	1.1106	1.11 (0.90 - 1.37)	0.963705	0.326255	0	7.10498	6.44304	134	1752	315	4574	NA	NA	NA	NA	NA	NA	NA	NA	NA	NA	NA
phecode_626.13	Irregular menstrual cycle	NA	NA	NA	NA	NA	NA	NA	NA	NA	NA	NA	NA	0.909217	0.91 (0.74 - 1.12)	0.831995	0.361696	0	7.10122	7.75527	134	1753	379	4508	NA	NA	NA	NA	NA	NA	NA	NA	NA	NA	NA
phecode_626.14	Irregular menstrual bleeding	NA	NA	NA	NA	NA	NA	NA	NA	NA	NA	NA	NA	1.10994	1.11 (0.83 - 1.48)	0.514987	0.472988	0	3.70959	3.35447	70	1817	164	4725	NA	NA	NA	NA	NA	NA	NA	NA	NA	NA	NA
phecode_626.2	Dysmenorrhea	NA	NA	NA	NA	NA	NA	NA	NA	NA	NA	NA	NA	0.949651	0.95 (0.72 - 1.26)	0.127881	0.72064	0	3.60551	3.78943	68	1818	185	4697	NA	NA	NA	NA	NA	NA	NA	NA	NA	NA	NA
phecode_626.8	Infertility, female	NA	NA	NA	NA	NA	NA	NA	NA	NA	NA	NA	NA	0.764836	0.76 (0.48 - 1.21)	1.32023	0.250551	0	1.27186	1.65644	24	1863	81	4809	NA	NA	NA	NA	NA	NA	NA	NA	NA	NA	NA
phecode_627.1	Postmenopausal bleeding	NA	NA	NA	NA	NA	NA	NA	NA	NA	NA	NA	NA	1.09114	1.09 (0.89 - 1.33)	0.72429	0.39474	0	7.73715	7.13701	146	1741	349	4541	NA	NA	NA	NA	NA	NA	NA	NA	NA	NA	NA
phecode_628	Ovarian cyst	NA	NA	NA	NA	NA	NA	NA	NA	NA	NA	NA	NA	0.973288	0.97 (0.79 - 1.20)	0.0657934	0.797563	0	7.04822	7.22768	133	1754	353	4531	NA	NA	NA	NA	NA	NA	NA	NA	NA	NA	NA
phecode_634	Miscarriage; stillbirth	NA	NA	NA	NA	NA	NA	NA	NA	NA	NA	NA	NA	0.657794	0.66 (0.36 - 1.21)	1.82971	0.176161	0	0.688924	1.04359	13	1874	51	4836	NA	NA	NA	NA	NA	NA	NA	NA	NA	NA	NA
phecode_635.2	Antepartum hemorrhage, abruptio placentae, and placenta previa	NA	NA	NA	NA	NA	NA	NA	NA	NA	NA	NA	NA	0.53502	0.54 (0.28 - 1.03)	3.65456	0.055916	0	0.582936	1.08407	11	1876	53	4836	NA	NA	NA	NA	NA	NA	NA	NA	NA	NA	NA
phecode_636	Early or threatened labor; hemorrhage in early pregnancy	NA	NA	NA	NA	NA	NA	NA	NA	NA	NA	NA	NA	0.627231	0.63 (0.38 - 1.04)	3.34512	0.0674046	0	1.00689	1.59574	19	1868	78	4810	NA	NA	NA	NA	NA	NA	NA	NA	NA	NA	NA
phecode_636.3	Hemorrhage in early pregnancy	NA	NA	NA	NA	NA	NA	NA	NA	NA	NA	NA	NA	0.979835	0.98 (0.63 - 1.52)	0.0083042	0.927391	0	1.48384	1.51391	28	1859	74	4814	NA	NA	NA	NA	NA	NA	NA	NA	NA	NA	NA
phecode_638	Other high-risk pregnancy	NA	NA	NA	NA	NA	NA	NA	NA	NA	NA	NA	NA	0.515245	0.52 (0.27 - 0.99)	4.14992	0.0416365	0	0.582936	1.1252	11	1876	55	4833	NA	NA	NA	NA	NA	NA	NA	NA	NA	NA	NA
phecode_644	Anemia during pregnancy	NA	NA	NA	NA	NA	NA	NA	NA	NA	NA	NA	NA	1.24445	1.24 (0.75 - 2.05)	0.738009	0.390299	0	1.21887	0.981796	23	1864	48	4841	NA	NA	NA	NA	NA	NA	NA	NA	NA	NA	NA
phecode_645	Late pregnancy and failed induction	NA	NA	NA	NA	NA	NA	NA	NA	NA	NA	NA	NA	0.791885	0.79 (0.47 - 1.33)	0.786843	0.375056	0	1.00689	1.26815	19	1868	62	4827	NA	NA	NA	NA	NA	NA	NA	NA	NA	NA	NA
phecode_649	Other conditions or status of the mother complicating pregnancy, childbirth, or the puerperium	NA	NA	NA	NA	NA	NA	NA	NA	NA	NA	NA	NA	0.994506	0.99 (0.70 - 1.42)	0.000921415	0.975784	0	2.27996	2.29226	43	1843	112	4774	NA	NA	NA	NA	NA	NA	NA	NA	NA	NA	NA
phecode_650	Normal delivery	NA	NA	NA	NA	NA	NA	NA	NA	NA	NA	NA	NA	0.701187	0.70 (0.51 - 0.97)	4.75681	0.0291826	0	2.59671	3.66278	49	1838	179	4708	NA	NA	NA	NA	NA	NA	NA	NA	NA	NA	NA
phecode_652	Malposition and malpresentation of fetus or obstruction	NA	NA	NA	NA	NA	NA	NA	NA	NA	NA	NA	NA	0.728903	0.73 (0.48 - 1.11)	2.16476	0.141206	0	1.48384	2.02454	28	1859	99	4791	NA	NA	NA	NA	NA	NA	NA	NA	NA	NA	NA
phecode_654	Other and unspecified complications of birth; puerperium affecting management of mother	NA	NA	NA	NA	NA	NA	NA	NA	NA	NA	NA	NA	0.795188	0.80 (0.48 - 1.32)	0.797645	0.371799	0	1.05988	1.32924	20	1867	65	4825	NA	NA	NA	NA	NA	NA	NA	NA	NA	NA	NA
phecode_655	Known or suspected fetal abnormality affecting management of mother	NA	NA	NA	NA	NA	NA	NA	NA	NA	NA	NA	NA	0.740326	0.74 (0.51 - 1.07)	2.62816	0.104983	0	2.01378	2.70104	38	1849	132	4755	NA	NA	NA	NA	NA	NA	NA	NA	NA	NA	NA
phecode_661	Fetal distress and abnormal forces of labor	NA	NA	NA	NA	NA	NA	NA	NA	NA	NA	NA	NA	0.777438	0.78 (0.50 - 1.22)	1.20664	0.271998	0	1.32485	1.69769	25	1862	83	4806	NA	NA	NA	NA	NA	NA	NA	NA	NA	NA	NA
phecode_665	Obstetrical/birth trauma	NA	NA	NA	NA	NA	NA	NA	NA	NA	NA	NA	NA	0.871104	0.87 (0.57 - 1.32)	0.42085	0.516513	0	1.58983	1.82079	30	1857	89	4799	NA	NA	NA	NA	NA	NA	NA	NA	NA	NA	NA
phecode_796	Elevated prostate specific antigen [PSA]	NA	NA	NA	NA	NA	NA	NA	NA	NA	NA	NA	NA	NA	NA	NA	NA	NA	NA	NA	NA	NA	NA	NA	NA	NA	NA	NA	NA	NA	NA	NA	NA	NA	NA
